# Supplementary material for: {2,6-Bis[(di-tert-butyl­phosphino)­methyl]­phenyl}chloridonickel(II)
Source: Acta Crystallogr Sect E Struct Rep Online. 2008 Sep 20;64(Pt 10):m1304. doi: 10.1107/S1600536808029814 (PMC2959246; doi:10.1107/S1600536808029814)
Supplement: Supplementary file 1 [file e-64-m1304-sup1.cif]

##############################################################################
###                                                                        ###
###        Electronic paper (Acta Crystallographica Section E)             ###
###                                                                        ###
##############################################################################
#                                                                            #
# This CIF contains the data in a paper accepted for publication in Acta     #
# Crystallographica Section E. It conforms to the requirements of Notes      #
# for Authors for Section E, and has been peer reviewed under the auspices   #
# of the IUCr Commission on Journals.                                        #
#                                                                            #
# Full details of the Crystallographic Information File format               #
# are given in the paper "The Crystallographic Information File (CIF):       #
# a New Standard Archive File for Crystallography" by S. R. Hall, F. H.      #
# Allen and I. D. Brown [Acta Cryst. (1991), A47, 655-685].                  #
#                                                                            #
# The current version of the core CIF dictionary is obtainable from          #
# ftp://ftp.iucr.org/pub/cif_core.dic. The current version number is 2.4.    #
#                                                                            #
# Software is freely available for graphical display of the structure(s) in  #
# this CIF.  For information consult the CIF home page http://www.iucr.org/  #
# cif/home.html                                                              #
#                                                                            #
# This file may be used for bona fide research purposes within the           #
# scientific community so long as proper attribution is given to the journal # 
# article from which it was obtained.                                        #
#                                                                            #
##############################################################################
                                             
data_I
_audit_creation_method     SHELXL97
_chemical_name_systematic
;
{2,6-Bis[(di-<i>tert</i>-butylphosphino)methyl]phenyl}chloridonickel(II)
;
_chemical_name_common     ?
_chemical_formula_moiety     'C24 H43 Cl Ni P2'
_chemical_formula_sum     'C24 H43 Cl Ni P2'
_chemical_formula_iupac     '[Ni (C24 H43 P2) Cl]'
_chemical_formula_weight     487.68
_chemical_melting_point     ?
_symmetry_cell_setting     orthorhombic
_symmetry_space_group_name_H-M     'P 21 21 21'
_symmetry_space_group_name_hall     'P 2ac 2ab'
loop_
    _symmetry_equiv_pos_as_xyz
    'x, y, z'
    '-x+1/2, -y, z+1/2'
    '-x, y+1/2, -z+1/2'
    'x+1/2, -y+1/2, -z'
_cell_length_a     11.3394(4)
_cell_length_b     15.0463(5)
_cell_length_c     15.4184(5)
_cell_angle_alpha     90.00
_cell_angle_beta     90.00
_cell_angle_gamma     90.00
_cell_volume     2630.63(15)
_cell_formula_units_Z     4
_cell_measurement_reflns_used     8656
_cell_measurement_theta_min     2.23
_cell_measurement_theta_max     32.48
_cell_measurement_temperature     225(2)
_exptl_crystal_description     prism
_exptl_crystal_colour     gold-brown
_exptl_crystal_size_max     0.50
_exptl_crystal_size_mid     0.50
_exptl_crystal_size_min     0.40
_exptl_crystal_density_diffrn     1.231
_exptl_crystal_density_meas     ?
_exptl_crystal_density_method     'not measured'
_exptl_crystal_F_000     1048
_exptl_absorpt_coefficient_mu     0.969
_exptl_absorpt_correction_type     empirical
_exptl_absorpt_process_details     '(SADABS; Bruker, 2004)'
_exptl_absorpt_correction_T_min     0.622
_exptl_absorpt_correction_T_max     0.679
_exptl_special_details
;
Yield = 60%.
^1^H NMR (250 MHz, C~6~D~6~) \d 7.00 (t, 1H, ^3^J~HH~ = 7.4 Hz,
Ar-<i>H~para~</i>), 6.84 (d, 2H, ^3^J~HH~ = 7.4 Hz,
Ar-<i>H~meta~</i>), 2.91 (virtual t, 4H, J~HP~ = 6.8 Hz,
C<i>H</i>~2~), 1.40 (virtual t, 36H, J~HP~ = 12.7 Hz,
C<i>H</i>~3~) p.p.m.
^13^C{^1^H} NMR (63 MHz, C~6~D~6~) \d 155.7 (t, ^2^J~CP~ = 16.7 Hz,
Ar-<i>C~ipso~</i>), 153.0 (virtual t, J~CP~ = 25.5 Hz,
Ar-<i>C~ortho~</i>),
125.2 (s, Ar-<i>C~para~</i>), 121.8 (virtual t, J~CP~ = 16.7 Hz,
Ar-<i>C~meta~</i>), 34.9 (virtual t, J~CP~ = 13.4 Hz,
P<i>C</i>H~2~), 34.3
(virtual t, J~CP~ = 22.7 Hz, P<i>C</i>(CH~3~)~3~),
29.8 (s, <i>C</i>H~3~) p.p.m.
^31^P{^1^H} NMR (101 MHz, C~6~D~6~) \d 66.9 p.p.m.
;
_diffrn_ambient_temperature     225(2)
_diffrn_radiation_type     MoK\a
_diffrn_radiation_wavelength     0.71073
_diffrn_radiation_source     'fine-focus sealed tube'
_diffrn_radiation_monochromator     graphite
_diffrn_measurement_device_type     'Bruker SMART CCD area-detector'
_diffrn_measurement_method     '\f and \w'
_diffrn_detector_area_resol_mean     ?
_diffrn_reflns_number     84881
_diffrn_reflns_av_R_equivalents     0.0481
_diffrn_reflns_av_sigmaI/netI     0.0335
_diffrn_reflns_theta_min     1.89
_diffrn_reflns_theta_max     33.21
_diffrn_reflns_theta_full     33.21
_diffrn_measured_fraction_theta_max     0.998
_diffrn_measured_fraction_theta_full     0.998
_diffrn_reflns_limit_h_min     -17
_diffrn_reflns_limit_h_max     17
_diffrn_reflns_limit_k_min     -23
_diffrn_reflns_limit_k_max     23
_diffrn_reflns_limit_l_min     -23
_diffrn_reflns_limit_l_max     23
_diffrn_standards_number     ?
_diffrn_standards_interval_count     ?
_diffrn_standards_interval_time     ?
_diffrn_standards_decay_%     ?
_refine_special_details
;
Refinement of <i>F</i>^2^ against ALL reflections. The weighted <i>R</i>-factor
<i>wR</i> and goodness of fit <i>S</i> are based on <i>F</i>^2^, conventional
<i>R</i>-factors <i>R</i> are based on <i>F</i>, with <i>F</i> set to zero for
negative <i>F</i>^2^. The threshold expression of <i>F</i>^2^ >
\s(<i>F</i>^2^) is used only for calculating <i>R</i>-factors(gt) <i>etc</i>.
and is not relevant to the choice of reflections for refinement.
<i>R</i>-factors based on <i>F</i>^2^ are statistically about twice as large
as those based on <i>F</i>, and <i>R</i>- factors based on ALL data will be
even larger.
;
_reflns_number_total     10074
_reflns_number_gt     8461
_reflns_threshold_expression     I>2\s(I)
_refine_ls_structure_factor_coef     Fsqd
_refine_ls_matrix_type     full
_refine_ls_R_factor_all     0.0453
_refine_ls_R_factor_gt     0.0325
_refine_ls_wR_factor_gt     0.0742
_refine_ls_wR_factor_ref     0.0840
_refine_ls_goodness_of_fit_ref     1.089
_refine_ls_restrained_S_all     1.089
_refine_ls_number_reflns     10074
_refine_ls_number_parameters     265
_refine_ls_number_restraints     0
_refine_ls_hydrogen_treatment     constr
_refine_ls_weighting_scheme     calc
_refine_ls_weighting_details
               'calc w = 1/[\s^2^(Fo^2^)+(0.0439P)^2^] where P=(Fo^2^+2Fc^2^)/3'
_atom_sites_solution_hydrogens     geom
_atom_sites_solution_primary     direct
_atom_sites_solution_secondary     difmap
_refine_ls_shift/su_max     0.002
_refine_ls_shift/su_mean     0.000
_refine_diff_density_max     0.317
_refine_diff_density_min     -0.498
_refine_ls_extinction_method     none
_refine_ls_extinction_coef     ?
_refine_ls_abs_structure_details     'Flack (1983), with 4507 Friedel pairs'
_refine_ls_abs_structure_Flack     0.006(7)
loop_
    _atom_type_symbol
    _atom_type_description
    _atom_type_scat_dispersion_real
    _atom_type_scat_dispersion_imag
    _atom_type_scat_source
    'C' 'C' 0.0033 0.0016
                         'International Tables Vol C Tables 4.2.6.8 and 6.1.1.4'
    'H' 'H' 0.0000 0.0000
                         'International Tables Vol C Tables 4.2.6.8 and 6.1.1.4'
    'P' 'P' 0.1023 0.0942
                         'International Tables Vol C Tables 4.2.6.8 and 6.1.1.4'
    'Cl' 'Cl' 0.1484 0.1585
                         'International Tables Vol C Tables 4.2.6.8 and 6.1.1.4'
    'Ni' 'Ni' 0.3393 1.1124
                         'International Tables Vol C Tables 4.2.6.8 and 6.1.1.4'
_computing_data_collection     'SMART (Bruker, 2003)'
_computing_cell_refinement     'SMART (Bruker, 2003)'
_computing_data_reduction     'SAINT (Bruker, 2004)'
_computing_structure_solution     'SHELXS97 (Sheldrick, 2008)'
_computing_structure_refinement     'SHELXL97 (Sheldrick, 2008)'
_computing_molecular_graphics     'DIAMOND (Brandenburg, 1999)'
_computing_publication_material     'publCIF (Westrip, 2008)'
loop_
    _atom_site_type_symbol
    _atom_site_label
    _atom_site_fract_x
    _atom_site_fract_y
    _atom_site_fract_z
    _atom_site_U_iso_or_equiv
    _atom_site_adp_type
    _atom_site_calc_flag
    _atom_site_refinement_flags
    _atom_site_occupancy
    _atom_site_disorder_assembly
    _atom_site_disorder_group
    Ni Ni1 0.536566(17) 0.968358(13) 0.925683(12) 0.02623(5) Uani d . 1 . .
    Cl Cl1 0.60025(5) 1.02689(4) 0.80121(3) 0.04914(12) Uani d . 1 . .
    P P1 0.38227(4) 0.90497(3) 0.86644(3) 0.02696(8) Uani d . 1 . .
    P P2 0.67658(4) 1.02487(3) 1.00738(3) 0.02786(8) Uani d . 1 . .
    C C1 0.48595(14) 0.91031(10) 1.03045(10) 0.0278(3) Uani d . 1 . .
    C C2 0.37594(16) 0.86671(11) 1.03569(11) 0.0326(3) Uani d . 1 . .
    C C3 0.34528(18) 0.81652(13) 1.10805(13) 0.0405(4) Uani d . 1 . .
    H H3 0.2723 0.7869 1.1094 0.049 Uiso calc R 1 . .
    C C4 0.4201(2) 0.80982(13) 1.17718(13) 0.0441(5) Uani d . 1 . .
    H H4 0.3992 0.7750 1.2254 0.053 Uiso calc R 1 . .
    C C5 0.52717(18) 0.85476(12) 1.17589(11) 0.0383(4) Uani d . 1 . .
    H H5 0.5780 0.8516 1.2240 0.046 Uiso calc R 1 . .
    C C6 0.55930(16) 0.90460(11) 1.10322(11) 0.0327(3) Uani d . 1 . .
    C C7 0.67683(17) 0.95101(13) 1.10201(12) 0.0391(4) Uani d . 1 . .
    H H7A 0.7409 0.9076 1.0974 0.047 Uiso calc R 1 . .
    H H7B 0.6879 0.9854 1.1554 0.047 Uiso calc R 1 . .
    C C8 0.29202(16) 0.87651(14) 0.96090(12) 0.0382(4) Uani d . 1 . .
    H H8A 0.2345 0.9236 0.9727 0.046 Uiso calc R 1 . .
    H H8B 0.2494 0.8208 0.9508 0.046 Uiso calc R 1 . .
    C C9 0.41665(16) 0.79598(10) 0.81364(12) 0.0339(3) Uani d . 1 . .
    C C10 0.5097(2) 0.80785(14) 0.74313(14) 0.0488(5) Uani d . 1 . .
    H H10A 0.5784 0.8371 0.7674 0.073 Uiso calc R 1 . .
    H H10B 0.4776 0.8439 0.6966 0.073 Uiso calc R 1 . .
    H H10C 0.5322 0.7501 0.7205 0.073 Uiso calc R 1 . .
    C C11 0.3068(2) 0.75117(14) 0.77561(15) 0.0497(5) Uani d . 1 . .
    H H11A 0.2776 0.7861 0.7273 0.075 Uiso calc R 1 . .
    H H11B 0.2463 0.7471 0.8199 0.075 Uiso calc R 1 . .
    H H11C 0.3271 0.6920 0.7556 0.075 Uiso calc R 1 . .
    C C12 0.4694(2) 0.73571(12) 0.88360(14) 0.0471(5) Uani d . 1 . .
    H H12A 0.4934 0.6798 0.8577 0.071 Uiso calc R 1 . .
    H H12B 0.4108 0.7245 0.9281 0.071 Uiso calc R 1 . .
    H H12C 0.5374 0.7646 0.9093 0.071 Uiso calc R 1 . .
    C C13 0.28236(17) 0.97553(14) 0.79810(13) 0.0422(4) Uani d . 1 . .
    C C14 0.15386(19) 0.94355(18) 0.79892(18) 0.0618(6) Uani d . 1 . .
    H H14A 0.1057 0.9840 0.7651 0.093 Uiso calc R 1 . .
    H H14B 0.1252 0.9420 0.8582 0.093 Uiso calc R 1 . .
    H H14C 0.1494 0.8844 0.7740 0.093 Uiso calc R 1 . .
    C C15 0.3241(2) 0.98364(15) 0.70379(13) 0.0539(5) Uani d . 1 . .
    H H15A 0.3162 0.9266 0.6751 0.081 Uiso calc R 1 . .
    H H15B 0.4061 1.0020 0.7028 0.081 Uiso calc R 1 . .
    H H15C 0.2764 1.0275 0.6738 0.081 Uiso calc R 1 . .
    C C16 0.2868(3) 1.06881(15) 0.83988(18) 0.0642(7) Uani d . 1 . .
    H H16A 0.2328 1.1081 0.8098 0.096 Uiso calc R 1 . .
    H H16B 0.3663 1.0923 0.8357 0.096 Uiso calc R 1 . .
    H H16C 0.2643 1.0646 0.9004 0.096 Uiso calc R 1 . .
    C C17 0.83287(16) 1.01907(13) 0.96814(12) 0.0369(4) Uani d . 1 . .
    C C18 0.84152(19) 0.92899(15) 0.92080(17) 0.0524(5) Uani d . 1 . .
    H H18A 0.9217 0.9200 0.9007 0.079 Uiso calc R 1 . .
    H H18B 0.7882 0.9288 0.8716 0.079 Uiso calc R 1 . .
    H H18C 0.8201 0.8815 0.9604 0.079 Uiso calc R 1 . .
    C C19 0.92396(18) 1.02033(17) 1.04173(15) 0.0514(5) Uani d . 1 . .
    H H19A 1.0020 1.0103 1.0180 0.077 Uiso calc R 1 . .
    H H19B 0.9055 0.9739 1.0832 0.077 Uiso calc R 1 . .
    H H19C 0.9219 1.0776 1.0705 0.077 Uiso calc R 1 . .
    C C20 0.63680(18) 1.13804(12) 1.04915(13) 0.0403(4) Uani d . 1 . .
    C C21 0.5238(2) 1.12685(15) 1.10274(17) 0.0593(6) Uani d . 1 . .
    H H21A 0.5401 1.0901 1.1530 0.089 Uiso calc R 1 . .
    H H21B 0.4636 1.0987 1.0674 0.089 Uiso calc R 1 . .
    H H21C 0.4962 1.1847 1.1217 0.089 Uiso calc R 1 . .
    C C22 0.7314(2) 1.17943(16) 1.10738(16) 0.0585(6) Uani d . 1 . .
    H H22A 0.8020 1.1907 1.0735 0.088 Uiso calc R 1 . .
    H H22B 0.7500 1.1389 1.1543 0.088 Uiso calc R 1 . .
    H H22C 0.7023 1.2349 1.1312 0.088 Uiso calc R 1 . .
    C C23 0.6101(3) 1.19968(14) 0.97333(16) 0.0571(6) Uani d . 1 . .
    H H23A 0.5786 1.2553 0.9951 0.086 Uiso calc R 1 . .
    H H23B 0.5527 1.1719 0.9354 0.086 Uiso calc R 1 . .
    H H23C 0.6821 1.2111 0.9412 0.086 Uiso calc R 1 . .
    C C24 0.86278(18) 1.09373(16) 0.90427(14) 0.0491(5) Uani d . 1 . .
    H H24A 0.8597 1.1505 0.9340 0.074 Uiso calc R 1 . .
    H H24B 0.8062 1.0936 0.8571 0.074 Uiso calc R 1 . .
    H H24C 0.9414 1.0844 0.8812 0.074 Uiso calc R 1 . .
loop_
    _atom_site_aniso_label
    _atom_site_aniso_U_11
    _atom_site_aniso_U_22
    _atom_site_aniso_U_33
    _atom_site_aniso_U_12
    _atom_site_aniso_U_13
    _atom_site_aniso_U_23
    Ni1 0.02964(9) 0.02516(9) 0.02389(9) -0.00470(8) -0.00320(8) 0.00305(7)
    Cl1 0.0605(3) 0.0569(3) 0.02997(19) -0.0283(3) -0.00855(19) 0.0151(2)
    P1 0.02591(18) 0.02588(17) 0.02911(19) -0.00090(15) -0.00127(15)
                                                                    -0.00323(15)
    P2 0.03048(18) 0.02878(18) 0.02431(17) -0.00396(16) -0.00252(14) 0.00080(16)
    C1 0.0318(8) 0.0261(6) 0.0256(7) -0.0007(6) 0.0043(6) 0.0008(6)
    C2 0.0343(8) 0.0312(8) 0.0321(8) -0.0005(7) 0.0090(7) -0.0036(6)
    C3 0.0416(10) 0.0390(9) 0.0411(9) -0.0050(8) 0.0187(8) -0.0025(8)
    C4 0.0579(12) 0.0399(9) 0.0345(9) 0.0028(9) 0.0192(9) 0.0076(7)
    C5 0.0465(10) 0.0410(9) 0.0273(8) 0.0087(8) 0.0051(8) 0.0062(7)
    C6 0.0394(9) 0.0319(8) 0.0268(7) 0.0021(7) 0.0030(6) 0.0027(6)
    C7 0.0393(9) 0.0472(10) 0.0309(8) -0.0033(8) -0.0079(7) 0.0094(7)
    C8 0.0301(8) 0.0469(10) 0.0377(9) -0.0050(7) 0.0061(7) -0.0095(8)
    C9 0.0396(9) 0.0247(7) 0.0375(9) -0.0030(6) 0.0075(7) -0.0057(6)
    C10 0.0569(13) 0.0432(10) 0.0465(11) 0.0010(9) 0.0210(9) -0.0067(8)
    C11 0.0562(12) 0.0374(10) 0.0556(12) -0.0123(9) 0.0036(10) -0.0146(9)
    C12 0.0604(12) 0.0281(8) 0.0529(11) 0.0085(9) 0.0101(11) 0.0009(7)
    C13 0.0421(9) 0.0404(9) 0.0442(10) 0.0116(8) -0.0140(8) -0.0054(9)
    C14 0.0352(10) 0.0807(17) 0.0696(15) 0.0119(10) -0.0166(10) -0.0113(13)
    C15 0.0648(14) 0.0528(12) 0.0441(11) 0.0079(11) -0.0195(10) 0.0053(9)
    C16 0.0812(18) 0.0433(11) 0.0682(16) 0.0299(12) -0.0268(14) -0.0098(11)
    C17 0.0303(8) 0.0426(9) 0.0378(9) -0.0044(7) -0.0011(7) 0.0008(8)
    C18 0.0414(10) 0.0530(12) 0.0627(13) 0.0072(9) 0.0048(10) -0.0128(11)
    C19 0.0348(9) 0.0644(13) 0.0551(12) -0.0068(9) -0.0094(9) 0.0041(11)
    C20 0.0479(11) 0.0351(9) 0.0378(9) -0.0036(8) 0.0014(8) -0.0089(7)
    C21 0.0600(14) 0.0528(12) 0.0650(14) 0.0047(11) 0.0205(12) -0.0166(11)
    C22 0.0662(15) 0.0557(13) 0.0535(13) -0.0148(11) -0.0036(12) -0.0227(11)
    C23 0.0776(17) 0.0351(10) 0.0586(14) 0.0104(11) -0.0019(13) 0.0007(9)
    C24 0.0399(10) 0.0612(12) 0.0462(11) -0.0106(9) 0.0041(8) 0.0102(10)
_geom_special_details
;
All e.s.d.'s (except the e.s.d. in the dihedral angle between two l.s. planes)
are estimated using the full covariance matrix. The cell e.s.d.'s are taken
into account individually in the estimation of e.s.d.'s in distances, angles
and torsion angles; correlations between e.s.d.'s in cell parameters are only
used when they are defined by crystal symmetry. An approximate (isotropic)
treatment of cell e.s.d.'s is used for estimating e.s.d.'s involving l.s.
planes.
;
loop_
    _geom_bond_atom_site_label_1
    _geom_bond_atom_site_label_2
    _geom_bond_site_symmetry_2
    _geom_bond_distance
    _geom_bond_publ_flag
    Ni1 C1 . 1.9239(15) ?
    Ni1 P1 . 2.1921(4) ?
    Ni1 P2 . 2.1978(4) ?
    Ni1 Cl1 . 2.2317(5) ?
    P1 C8 . 1.8308(19) ?
    P1 C9 . 1.8720(16) ?
    P1 C13 . 1.8763(18) ?
    P2 C7 . 1.8341(18) ?
    P2 C17 . 1.8746(19) ?
    P2 C20 . 1.8756(19) ?
    C1 C6 . 1.399(2) ?
    C1 C2 . 1.412(2) ?
    C2 C3 . 1.391(2) ?
    C2 C8 . 1.502(3) ?
    C3 C4 . 1.366(3) ?
    C3 H3 . 0.9400 ?
    C4 C5 . 1.390(3) ?
    C4 H4 . 0.9400 ?
    C5 C6 . 1.397(2) ?
    C5 H5 . 0.9400 ?
    C6 C7 . 1.505(3) ?
    C7 H7A . 0.9800 ?
    C7 H7B . 0.9800 ?
    C8 H8A . 0.9800 ?
    C8 H8B . 0.9800 ?
    C9 C10 . 1.525(3) ?
    C9 C12 . 1.531(3) ?
    C9 C11 . 1.533(3) ?
    C10 H10A . 0.9700 ?
    C10 H10B . 0.9700 ?
    C10 H10C . 0.9700 ?
    C11 H11A . 0.9700 ?
    C11 H11B . 0.9700 ?
    C11 H11C . 0.9700 ?
    C12 H12A . 0.9700 ?
    C12 H12B . 0.9700 ?
    C12 H12C . 0.9700 ?
    C13 C15 . 1.534(3) ?
    C13 C14 . 1.535(3) ?
    C13 C16 . 1.545(3) ?
    C14 H14A . 0.9700 ?
    C14 H14B . 0.9700 ?
    C14 H14C . 0.9700 ?
    C15 H15A . 0.9700 ?
    C15 H15B . 0.9700 ?
    C15 H15C . 0.9700 ?
    C16 H16A . 0.9700 ?
    C16 H16B . 0.9700 ?
    C16 H16C . 0.9700 ?
    C17 C24 . 1.532(3) ?
    C17 C19 . 1.534(3) ?
    C17 C18 . 1.543(3) ?
    C18 H18A . 0.9700 ?
    C18 H18B . 0.9700 ?
    C18 H18C . 0.9700 ?
    C19 H19A . 0.9700 ?
    C19 H19B . 0.9700 ?
    C19 H19C . 0.9700 ?
    C20 C23 . 1.523(3) ?
    C20 C22 . 1.532(3) ?
    C20 C21 . 1.534(3) ?
    C21 H21A . 0.9700 ?
    C21 H21B . 0.9700 ?
    C21 H21C . 0.9700 ?
    C22 H22A . 0.9700 ?
    C22 H22B . 0.9700 ?
    C22 H22C . 0.9700 ?
    C23 H23A . 0.9700 ?
    C23 H23B . 0.9700 ?
    C23 H23C . 0.9700 ?
    C24 H24A . 0.9700 ?
    C24 H24B . 0.9700 ?
    C24 H24C . 0.9700 ?
loop_
    _geom_angle_atom_site_label_1
    _geom_angle_atom_site_label_2
    _geom_angle_atom_site_label_3
    _geom_angle_site_symmetry_1
    _geom_angle_site_symmetry_3
    _geom_angle
    _geom_angle_publ_flag
    C1 Ni1 P1 . . 85.08(5) ?
    C1 Ni1 P2 . . 84.83(5) ?
    P1 Ni1 P2 . . 169.651(18) ?
    C1 Ni1 Cl1 . . 176.13(5) ?
    P1 Ni1 Cl1 . . 94.109(18) ?
    P2 Ni1 Cl1 . . 96.109(17) ?
    C8 P1 C9 . . 104.92(9) ?
    C8 P1 C13 . . 103.98(9) ?
    C9 P1 C13 . . 112.16(9) ?
    C8 P1 Ni1 . . 102.50(6) ?
    C9 P1 Ni1 . . 113.34(6) ?
    C13 P1 Ni1 . . 118.02(7) ?
    C7 P2 C17 . . 103.12(9) ?
    C7 P2 C20 . . 106.10(9) ?
    C17 P2 C20 . . 112.36(9) ?
    C7 P2 Ni1 . . 102.87(6) ?
    C17 P2 Ni1 . . 118.68(6) ?
    C20 P2 Ni1 . . 111.98(7) ?
    C6 C1 C2 . . 116.79(15) ?
    C6 C1 Ni1 . . 121.59(12) ?
    C2 C1 Ni1 . . 121.51(12) ?
    C3 C2 C1 . . 121.26(17) ?
    C3 C2 C8 . . 120.69(17) ?
    C1 C2 C8 . . 118.05(15) ?
    C4 C3 C2 . . 120.70(18) ?
    C4 C3 H3 . . 119.6 ?
    C2 C3 H3 . . 119.6 ?
    C3 C4 C5 . . 119.69(17) ?
    C3 C4 H4 . . 120.2 ?
    C5 C4 H4 . . 120.2 ?
    C4 C5 C6 . . 120.04(18) ?
    C4 C5 H5 . . 120.0 ?
    C6 C5 H5 . . 120.0 ?
    C5 C6 C1 . . 121.42(16) ?
    C5 C6 C7 . . 119.36(17) ?
    C1 C6 C7 . . 119.21(14) ?
    C6 C7 P2 . . 106.84(12) ?
    C6 C7 H7A . . 110.4 ?
    P2 C7 H7A . . 110.4 ?
    C6 C7 H7B . . 110.4 ?
    P2 C7 H7B . . 110.4 ?
    H7A C7 H7B . . 108.6 ?
    C2 C8 P1 . . 106.23(12) ?
    C2 C8 H8A . . 110.5 ?
    P1 C8 H8A . . 110.5 ?
    C2 C8 H8B . . 110.5 ?
    P1 C8 H8B . . 110.5 ?
    H8A C8 H8B . . 108.7 ?
    C10 C9 C12 . . 107.52(16) ?
    C10 C9 C11 . . 109.93(16) ?
    C12 C9 C11 . . 109.06(16) ?
    C10 C9 P1 . . 110.57(12) ?
    C12 C9 P1 . . 107.09(12) ?
    C11 C9 P1 . . 112.49(13) ?
    C9 C10 H10A . . 109.5 ?
    C9 C10 H10B . . 109.5 ?
    H10A C10 H10B . . 109.5 ?
    C9 C10 H10C . . 109.5 ?
    H10A C10 H10C . . 109.5 ?
    H10B C10 H10C . . 109.5 ?
    C9 C11 H11A . . 109.5 ?
    C9 C11 H11B . . 109.5 ?
    H11A C11 H11B . . 109.5 ?
    C9 C11 H11C . . 109.5 ?
    H11A C11 H11C . . 109.5 ?
    H11B C11 H11C . . 109.5 ?
    C9 C12 H12A . . 109.5 ?
    C9 C12 H12B . . 109.5 ?
    H12A C12 H12B . . 109.5 ?
    C9 C12 H12C . . 109.5 ?
    H12A C12 H12C . . 109.5 ?
    H12B C12 H12C . . 109.5 ?
    C15 C13 C14 . . 109.01(18) ?
    C15 C13 C16 . . 108.2(2) ?
    C14 C13 C16 . . 108.22(19) ?
    C15 C13 P1 . . 113.01(14) ?
    C14 C13 P1 . . 113.03(17) ?
    C16 C13 P1 . . 105.07(13) ?
    C13 C14 H14A . . 109.5 ?
    C13 C14 H14B . . 109.5 ?
    H14A C14 H14B . . 109.5 ?
    C13 C14 H14C . . 109.5 ?
    H14A C14 H14C . . 109.5 ?
    H14B C14 H14C . . 109.5 ?
    C13 C15 H15A . . 109.5 ?
    C13 C15 H15B . . 109.5 ?
    H15A C15 H15B . . 109.5 ?
    C13 C15 H15C . . 109.5 ?
    H15A C15 H15C . . 109.5 ?
    H15B C15 H15C . . 109.5 ?
    C13 C16 H16A . . 109.5 ?
    C13 C16 H16B . . 109.5 ?
    H16A C16 H16B . . 109.5 ?
    C13 C16 H16C . . 109.5 ?
    H16A C16 H16C . . 109.5 ?
    H16B C16 H16C . . 109.5 ?
    C24 C17 C19 . . 108.50(16) ?
    C24 C17 C18 . . 109.02(17) ?
    C19 C17 C18 . . 108.54(18) ?
    C24 C17 P2 . . 112.50(14) ?
    C19 C17 P2 . . 113.40(13) ?
    C18 C17 P2 . . 104.70(13) ?
    C17 C18 H18A . . 109.5 ?
    C17 C18 H18B . . 109.5 ?
    H18A C18 H18B . . 109.5 ?
    C17 C18 H18C . . 109.5 ?
    H18A C18 H18C . . 109.5 ?
    H18B C18 H18C . . 109.5 ?
    C17 C19 H19A . . 109.5 ?
    C17 C19 H19B . . 109.5 ?
    H19A C19 H19B . . 109.5 ?
    C17 C19 H19C . . 109.5 ?
    H19A C19 H19C . . 109.5 ?
    H19B C19 H19C . . 109.5 ?
    C23 C20 C22 . . 109.96(19) ?
    C23 C20 C21 . . 108.3(2) ?
    C22 C20 C21 . . 108.32(18) ?
    C23 C20 P2 . . 109.70(13) ?
    C22 C20 P2 . . 113.70(16) ?
    C21 C20 P2 . . 106.63(13) ?
    C20 C21 H21A . . 109.5 ?
    C20 C21 H21B . . 109.5 ?
    H21A C21 H21B . . 109.5 ?
    C20 C21 H21C . . 109.5 ?
    H21A C21 H21C . . 109.5 ?
    H21B C21 H21C . . 109.5 ?
    C20 C22 H22A . . 109.5 ?
    C20 C22 H22B . . 109.5 ?
    H22A C22 H22B . . 109.5 ?
    C20 C22 H22C . . 109.5 ?
    H22A C22 H22C . . 109.5 ?
    H22B C22 H22C . . 109.5 ?
    C20 C23 H23A . . 109.5 ?
    C20 C23 H23B . . 109.5 ?
    H23A C23 H23B . . 109.5 ?
    C20 C23 H23C . . 109.5 ?
    H23A C23 H23C . . 109.5 ?
    H23B C23 H23C . . 109.5 ?
    C17 C24 H24A . . 109.5 ?
    C17 C24 H24B . . 109.5 ?
    H24A C24 H24B . . 109.5 ?
    C17 C24 H24C . . 109.5 ?
    H24A C24 H24C . . 109.5 ?
    H24B C24 H24C . . 109.5 ?
data_global
_journal_date_recd_electronic     2008-09-03
_journal_date_accepted     2008-09-16
_journal_name_full     'Acta Crystallographica, Section E'
_journal_year     2008
_journal_volume     64
_journal_issue     10
_journal_page_first     m1304
_journal_page_last     m1304
_journal_paper_category     QM
_journal_coeditor_code     PV2105
_publ_contact_author_name     'Richard A. Kemp'
_publ_contact_author_address
;
Department of Chemistry and Chemical Biology
MSC03 2060
1 University of New Mexico
Albuquerque
NM 87131
USA
;
_publ_contact_author_email     'rakemp@unm.edu'
_publ_contact_author_fax     '505-272-7336'
_publ_contact_author_phone     '505-272-7609'
_publ_section_title
;
{2,6-Bis[(di-<i>tert</i>-butylphosphino)methyl]phenyl}chloridonickel(II)
;
loop_
    _publ_author_name
    _publ_author_footnote
    _publ_author_address
    'Boro, Brian J.' .
;
Department of Chemistry and Chemical Biology
MSC03 2060
1 University of New Mexico
Albuquerque
NM 87131
USA
;
    'Dickie, Diane A.' .
;
Department of Chemistry and Chemical Biology
MSC03 2060
1 University of New Mexico
Albuquerque
NM 87131
USA
;
    'Goldberg, Karen I.' .
;
Department of Chemistry and Biochemistry
University of Washington
Seattle
WA 98195
USA
;
    'Kemp, Richard A.'
;
Concurrent address: Advanced Materials Laboratory, Sandia National
Laboratories, 1001 University Boulevard SE, Albuquerque, NM 87106, USA.
;
;
Department of Chemistry and Chemical Biology
MSC03 2060
1 University of New Mexico
Albuquerque
NM 87131
USA
;
