# Supplementary material for: {2,6-Bis[(di-tert-butyl­phosphino)­methyl]­phenyl}chloridonickel(II)
Source: Acta Crystallogr Sect E Struct Rep Online. 2008 Sep 20;64(Pt 10):m1304. doi: 10.1107/S1600536808029814 (PMC2959246; doi:10.1107/S1600536808029814)
Supplement: Supplementary file 2 [file e-64-m1304-Isup2.hkl]

# 
# h,k,l, Fc-squared, Fo-squared, sigma(Fo-squared) and status flag 
# 
data_I
_shelx_title ' rkbb04afss in P2(1)2(1)2(1)' 
_shelx_refln_list_code          4 
_shelx_F_calc_maximum      246.80 
_exptl_crystal_F_000      1048.00 
_reflns_d_resolution_high  0.6488 
 
loop_ 
 _symmetry_equiv_pos_as_xyz 
 'x, y, z' 
 '-x+1/2, -y, z+1/2' 
 '-x, y+1/2, -z+1/2' 
 'x+1/2, -y+1/2, -z' 
 
_cell_length_a    11.3394 
_cell_length_b    15.0463 
_cell_length_c    15.4184 
_cell_angle_alpha  90.000 
_cell_angle_beta   90.000 
_cell_angle_gamma  90.000 
 
_shelx_F_squared_multiplier     1.000 
 
loop_ 
 _refln_index_h 
 _refln_index_k 
 _refln_index_l 
 _refln_F_squared_calc 
 _refln_F_squared_meas 
 _refln_F_squared_sigma 
 _refln_observed_status 
   2   0   0     4850.52     5132.44     93.80 o 
   4   0   0     1468.61     1467.65     24.15 o 
   6   0   0     2110.33     2216.81     34.33 o 
   8   0   0       79.21       74.49      8.06 o 
  10   0   0       22.76       13.13      6.85 o 
  12   0   0      367.40      399.21     22.66 o 
  14   0   0      840.47      869.43     36.42 o 
  16   0   0       55.51       35.47     19.74 o 
   2   1   0    19944.36    16565.27    206.94 o 
   3   1   0    18702.44    16961.91    179.10 o 
   4   1   0      442.19      476.44      7.85 o 
   5   1   0     3697.42     3622.81     36.33 o 
   6   1   0      783.13      847.98     12.63 o 
   7   1   0     9942.69     9610.78     90.54 o 
   8   1   0      816.18      739.04     13.27 o 
   9   1   0      275.95      279.12      9.01 o 
  10   1   0       33.18       21.26      5.08 o 
  11   1   0       69.41       61.20      7.92 o 
  12   1   0       47.79       42.73      8.57 o 
  13   1   0      657.65      671.42     21.81 o 
  14   1   0        1.30        4.71      8.83 o 
  15   1   0       49.38       58.49     13.17 o 
  16   1   0        0.27        0.47     13.14 o 
  17   1   0       52.14       56.22     18.74 o 
   0   2   0    60910.12    26466.36    996.16 o 
   1   2   0    16340.82    13692.20    250.97 o 
   2   2   0       13.13       18.65      2.32 o 
   3   2   0     1163.15     1224.13     14.77 o 
   4   2   0     1115.08     1059.04     13.43 o 
   5   2   0       89.23       84.05      5.01 o 
   6   2   0     1394.50     1402.34     17.75 o 
   7   2   0       10.14        4.44      3.06 o 
   8   2   0      914.95      902.98     14.38 o 
   9   2   0      202.32      200.44      8.37 o 
  10   2   0      209.54      194.05      9.37 o 
  11   2   0      307.91      285.06     11.60 o 
  12   2   0      108.04      145.65     10.80 o 
  13   2   0      375.05      409.98     17.86 o 
  14   2   0      832.35      846.82     26.72 o 
  15   2   0        8.08       22.46     11.89 o 
  16   2   0       55.27       50.06     15.52 o 
  17   2   0        5.89      -15.07     15.07 o 
   1   3   0     6195.10     6068.11     99.52 o 
   2   3   0      562.85      587.99      9.63 o 
   3   3   0    12181.57    11991.02    112.34 o 
   4   3   0     1561.92     1698.61     19.56 o 
   5   3   0       78.19       61.12      3.49 o 
   6   3   0     5474.36     5235.22     53.33 o 
   7   3   0     1689.13     1625.21     21.58 o 
   8   3   0     1209.33     1189.51     18.42 o 
   9   3   0       23.55       13.84      4.61 o 
  10   3   0       40.05       20.92      5.47 o 
  11   3   0       59.76       61.57      7.37 o 
  12   3   0      199.43      209.80     13.07 o 
  13   3   0      305.09      280.99     16.31 o 
  14   3   0        7.57       -6.79      9.03 o 
  15   3   0      109.52      136.93     15.84 o 
  16   3   0        4.36       11.80     13.42 o 
  17   3   0       35.54       22.13     17.16 o 
   0   4   0    10259.96     9760.07    204.05 o 
   1   4   0     1471.29     1641.40     24.26 o 
   2   4   0       91.17       82.32      2.98 o 
   3   4   0     3804.08     3769.14     36.34 o 
   4   4   0      547.88      619.77      9.45 o 
   5   4   0      259.38      371.71      7.37 o 
   6   4   0      255.14      229.68      6.82 o 
   7   4   0       13.49       10.85      3.39 o 
   8   4   0     3348.49     3175.09     38.58 o 
   9   4   0       32.92       30.00      5.26 o 
  10   4   0       25.50        5.34      5.16 o 
  11   4   0     1347.57     1389.23     25.72 o 
  12   4   0      176.67      187.14     11.48 o 
  13   4   0      791.98      769.43     21.99 o 
  14   4   0      463.45      482.68     21.02 o 
  15   4   0        9.69       -4.49     11.39 o 
  16   4   0      137.66      128.96     18.15 o 
  17   4   0        3.65       -9.68     19.87 o 
   1   5   0     5344.52     5520.44     70.33 o 
   2   5   0      246.10      266.48     10.61 o 
   3   5   0     2338.16     2367.69     23.71 o 
   4   5   0     1392.04     1336.63     14.70 o 
   5   5   0        8.45        5.36      2.17 o 
   6   5   0     1434.60     1277.72     15.74 o 
   7   5   0       80.55       71.35      4.43 o 
   8   5   0     1744.82     1678.40     23.20 o 
   9   5   0      358.44      378.21     10.91 o 
  10   5   0      837.74      877.99     18.28 o 
  11   5   0     1570.92     1557.55     26.46 o 
  12   5   0      128.71      117.35      9.72 o 
  13   5   0      208.89      225.91     13.26 o 
  14   5   0       37.20       29.13     10.49 o 
  15   5   0      224.93      244.81     18.34 o 
  16   5   0        0.74       -6.06     12.48 o 
  17   5   0        8.35       -0.92     18.14 o 
   0   6   0     1311.59     1329.22     22.11 o 
   1   6   0     1146.51     1160.76     15.06 o 
   2   6   0      217.78      201.14      5.12 o 
   3   6   0     9543.43     9233.12     93.14 o 
   4   6   0      208.78      186.08      4.35 o 
   5   6   0     1855.74     1806.19     19.65 o 
   6   6   0       86.07       71.24      3.64 o 
   7   6   0       33.58       26.06      3.61 o 
   8   6   0      479.41      438.12     11.36 o 
   9   6   0      868.01      819.39     16.68 o 
  10   6   0       22.16       11.37      7.31 o 
  11   6   0      538.32      561.25     15.98 o 
  12   6   0      133.54      130.34      9.96 o 
  13   6   0       20.02        2.85      8.39 o 
  14   6   0       89.08       89.48     12.52 o 
  15   6   0       56.65       63.20     14.16 o 
  16   6   0       74.25      100.45     18.51 o 
   1   7   0     1197.25     1221.00     13.84 o 
   2   7   0       42.22       42.20      3.00 o 
   3   7   0     1133.78     1152.78     14.27 o 
   4   7   0     2672.36     2427.87     26.28 o 
   5   7   0       16.90       22.48      2.48 o 
   6   7   0     2065.02     2010.46     22.75 o 
   7   7   0        0.55        0.36      2.90 o 
   8   7   0     2368.85     2235.42     30.76 o 
   9   7   0       90.40       98.71      7.23 o 
  10   7   0     2608.73     2619.49     37.23 o 
  11   7   0      102.69       97.39      8.63 o 
  12   7   0      181.01      178.09     10.96 o 
  13   7   0      124.91      154.62     12.74 o 
  14   7   0       96.81      122.05     13.81 o 
  15   7   0        1.37      -11.48     11.48 o 
  16   7   0        8.02       25.17     20.48 o 
   0   8   0       92.47       91.93      4.42 o 
   1   8   0      143.20      133.40      3.99 o 
   2   8   0        0.01        3.01      2.52 o 
   3   8   0     6306.46     6117.09     62.22 o 
   4   8   0        4.56        7.91      2.04 o 
   5   8   0     3883.60     3781.11     39.70 o 
   6   8   0      238.96      220.72      5.96 o 
   7   8   0       97.14       85.08      4.97 o 
   8   8   0        0.26        5.28      3.94 o 
   9   8   0     1073.54     1026.96     19.41 o 
  10   8   0       89.51       93.57      8.12 o 
  11   8   0      878.59      944.85     21.40 o 
  12   8   0      177.09      177.06     11.81 o 
  13   8   0       59.07       49.44      9.54 o 
  14   8   0       39.23       45.56     11.81 o 
  15   8   0      120.11      107.22     18.19 o 
  16   8   0       11.55       12.75     16.86 o 
   1   9   0      153.29      174.75      5.28 o 
   2   9   0       27.69       30.33      2.75 o 
   3   9   0      137.88      159.14      5.60 o 
   4   9   0     5620.62     5552.81     55.77 o 
   5   9   0      101.54       93.18      5.29 o 
   6   9   0      491.46      511.15     10.73 o 
   7   9   0       48.60       51.08      5.33 o 
   8   9   0     1169.34     1169.93     19.70 o 
   9   9   0        1.82       -4.18      5.07 o 
  10   9   0      791.42      782.27     18.89 o 
  11   9   0      118.64      109.44      9.41 o 
  12   9   0        2.79       12.15      8.09 o 
  13   9   0        0.62       -8.75      8.75 o 
  14   9   0        6.88       12.77     10.89 o 
  15   9   0       13.03       -9.26     11.98 o 
  16   9   0       11.21        3.31     18.55 o 
   0  10   0      262.95      264.30      8.34 o 
   1  10   0      163.59      159.59      4.74 o 
   2  10   0       13.66       10.28      2.74 o 
   3  10   0     1524.05     1503.29     21.35 o 
   4  10   0     1430.96     1459.59     20.45 o 
   5  10   0     1147.98     1191.78     19.25 o 
   6  10   0      174.96      184.86      7.91 o 
   7  10   0      349.09      355.36     12.19 o 
   8  10   0      574.59      569.43     17.55 o 
   9  10   0       93.09       92.11      9.82 o 
  10  10   0      301.40      302.96     12.38 o 
  11  10   0      922.09      965.24     23.62 o 
  12  10   0        0.59       -2.24      7.30 o 
  13  10   0       34.92       45.87     11.40 o 
  14  10   0       22.86       28.23     12.10 o 
  15  10   0       25.46       16.40     13.40 o 
   1  11   0      589.15      594.80     10.39 o 
   2  11   0     1188.03     1204.50     17.43 o 
   3  11   0     2553.83     2558.35     32.21 o 
   4  11   0     1491.63     1499.48     21.29 o 
   5  11   0      171.51      195.45      8.01 o 
   6  11   0     1172.98     1183.52     20.51 o 
   7  11   0      418.22      429.38     13.62 o 
   8  11   0     1733.57     1705.85     32.71 o 
   9  11   0      239.72      259.16     13.87 o 
  10  11   0      219.85      248.85     14.52 o 
  11  11   0      187.90      193.85     14.92 o 
  12  11   0       37.64       41.94     11.08 o 
  13  11   0       76.92       53.30     12.13 o 
  14  11   0        0.00       -9.96     10.88 o 
  15  11   0       23.62       14.60     14.62 o 
   0  12   0     1235.70     1207.75     26.20 o 
   1  12   0     2563.31     2511.34     30.90 o 
   2  12   0      795.04      780.49     13.64 o 
   3  12   0      669.12      701.82     12.99 o 
   4  12   0      177.69      169.98      6.75 o 
   5  12   0       43.06       53.86      6.08 o 
   6  12   0       16.91       13.25      4.58 o 
   7  12   0       68.08       56.99      6.97 o 
   8  12   0      363.36      367.19     19.22 o 
   9  12   0        4.39        2.59      7.24 o 
  10  12   0       89.39      120.26     11.39 o 
  11  12   0      557.25      571.56     21.40 o 
  12  12   0        4.82       10.72      9.95 o 
  13  12   0        3.87       -8.15     11.42 o 
  14  12   0       51.44       34.00     14.49 o 
   1  13   0      231.21      233.81      8.48 o 
   2  13   0      486.66      485.53     10.88 o 
   3  13   0      457.92      453.91     10.65 o 
   4  13   0     1328.90     1345.07     20.54 o 
   5  13   0      486.49      512.18     11.93 o 
   6  13   0      320.42      315.30     14.42 o 
   7  13   0      597.17      603.91     17.35 o 
   8  13   0      294.83      314.60     15.07 o 
   9  13   0       57.46       54.97      9.61 o 
  10  13   0       10.45       22.63      9.25 o 
  11  13   0       78.37       70.16     11.41 o 
  12  13   0      158.06      158.46     16.58 o 
  13  13   0       49.52       45.29     13.74 o 
  14  13   0        2.98       12.06     14.58 o 
   0  14   0     3835.27     3840.37     68.36 o 
   1  14   0      322.01      338.39     10.42 o 
   2  14   0      593.41      600.31     12.63 o 
   3  14   0      233.78      247.82     11.08 o 
   4  14   0      130.65      127.53      7.07 o 
   5  14   0       11.07        9.23      4.25 o 
   6  14   0        5.74        3.67      5.49 o 
   7  14   0       83.34       82.14      8.05 o 
   8  14   0      147.29      136.02     10.70 o 
   9  14   0       65.53       53.73      9.52 o 
  10  14   0       30.17       33.87      9.33 o 
  11  14   0      217.08      278.81     19.09 o 
  12  14   0       32.08       27.15     12.68 o 
  13  14   0        2.61        6.73     12.92 o 
   1  15   0      305.66      295.60     10.31 o 
   2  15   0      180.61      179.95      8.66 o 
   3  15   0      407.83      419.37     11.85 o 
   4  15   0      145.58      150.48      8.62 o 
   5  15   0      962.05     1027.57     22.87 o 
   6  15   0      212.76      187.29     11.84 o 
   7  15   0     1083.05     1137.24     26.49 o 
   8  15   0       11.37       11.02      9.46 o 
   9  15   0        2.38       -8.53      8.53 o 
  10  15   0        2.06       -4.66      9.54 o 
  11  15   0       10.83        4.33     10.99 o 
  12  15   0       34.33       53.22     14.17 o 
  13  15   0       40.39       24.01     15.70 o 
   0  16   0     2548.33     2617.86     58.18 o 
   1  16   0        4.63        5.06      5.54 o 
   2  16   0      914.42      919.58     28.47 o 
   3  16   0      403.29      403.32     20.63 o 
   4  16   0        4.23        1.09      7.06 o 
   5  16   0        3.95       -0.02      6.90 o 
   6  16   0        0.48       -2.29      8.03 o 
   7  16   0        4.15       12.22      9.19 o 
   8  16   0        4.69        1.29      9.70 o 
   9  16   0        4.14       11.28     10.62 o 
  10  16   0       16.08       22.38     11.10 o 
  11  16   0        0.15        1.52     11.44 o 
  12  16   0       79.32      100.07     18.12 o 
   1  17   0      230.00      226.30     11.46 o 
   2  17   0      284.28      270.12     20.32 o 
   3  17   0      174.97      141.87     11.79 o 
   4  17   0       40.52       40.20      9.09 o 
   5  17   0      137.71      135.00     12.36 o 
   6  17   0       70.43       66.97     11.33 o 
   7  17   0      662.92      647.28     24.36 o 
   8  17   0       46.25       42.92     12.38 o 
   9  17   0       28.55       50.88     13.37 o 
  10  17   0        9.73        9.12     13.01 o 
  11  17   0        0.56       -1.71     20.18 o 
   0  18   0     3479.89     3617.27    100.72 o 
   1  18   0      681.45      668.04     20.29 o 
   2  18   0      356.54      343.71     16.78 o 
   3  18   0       19.86       19.16      8.60 o 
   4  18   0        1.05       -1.65      7.47 o 
   5  18   0        1.85       -4.03      8.24 o 
   6  18   0       79.83       83.37     12.75 o 
   7  18   0        8.20        5.44     10.37 o 
   8  18   0       11.30        9.79     13.30 o 
   9  18   0        5.81      -11.95     11.95 o 
  10  18   0        1.86      -13.61     13.61 o 
   1  19   0      164.46      174.47     13.68 o 
   2  19   0       36.05       27.46      9.34 o 
   3  19   0      277.40      275.13     16.95 o 
   4  19   0       15.56       13.53      8.70 o 
   5  19   0       68.27       64.42     11.66 o 
   6  19   0      375.15      391.27     30.92 o 
   7  19   0      170.10      155.98     17.03 o 
   8  19   0      193.28      238.97     23.72 o 
   9  19   0       46.66       44.17     19.02 o 
   0  20   0      188.20      226.30     22.96 o 
   1  20   0      327.96      307.00     19.62 o 
   2  20   0        2.18       -8.72      9.39 o 
   3  20   0       42.75       28.19     11.59 o 
   4  20   0      108.16      113.77     14.20 o 
   5  20   0        1.93       -0.17     11.04 o 
   6  20   0       95.71       78.65     14.06 o 
   7  20   0       13.76       12.18     12.32 o 
   8  20   0       67.96       46.63     17.85 o 
   1  21   0      111.26       98.76     14.18 o 
   2  21   0        9.34       -0.17     12.67 o 
   3  21   0      114.93      153.14     20.88 o 
   4  21   0       95.66       62.56     13.97 o 
   5  21   0       33.56       47.75     13.78 o 
   6  21   0       87.81       68.23     15.46 o 
   7  21   0        1.90        9.73     18.85 o 
   0  22   0       19.45       34.66     20.99 o 
   1  22   0       30.39       15.54     13.36 o 
   2  22   0       18.17       27.55     12.55 o 
   3  22   0      137.95      138.99     16.61 o 
   4  22   0       24.98       41.92     13.43 o 
   5  22   0       33.50       15.61     14.39 o 
   1  23   0       32.99       36.97     19.06 o 
   2  23   0       34.39       41.75     18.33 o 
   2   0   1        3.83        6.70      1.62 o 
   3   0   1      232.83      302.25      6.84 o 
   4   0   1     1932.81     1935.87     22.31 o 
   5   0   1      246.16      226.66      5.76 o 
   6   0   1     7369.27     6873.42     63.61 o 
   7   0   1      831.31      897.93     13.64 o 
   8   0   1     3436.85     3405.81     36.45 o 
   9   0   1     1291.99     1330.04     19.30 o 
  10   0   1       13.95        7.30      4.82 o 
  11   0   1        0.93       -2.52      5.61 o 
  12   0   1      294.01      277.78     14.16 o 
  13   0   1      595.32      641.24     21.42 o 
  14   0   1        6.54       -3.57      9.11 o 
  15   0   1       35.83       33.47     11.90 o 
  16   0   1      165.25      198.10     18.69 o 
  17   0   1        0.21       11.64     16.18 o 
 -17   1   1        7.22      -15.45     15.45 o 
 -16   1   1        1.59        7.18     12.85 o 
 -15   1   1      207.29      166.83     16.45 o 
 -14   1   1       69.31       77.61     11.62 o 
 -13   1   1     1244.89     1324.48     30.15 o 
 -12   1   1      127.10      114.88     10.86 o 
 -11   1   1      246.56      238.38     11.19 o 
 -10   1   1        0.34       -4.29      4.29 o 
  -9   1   1       55.71       50.42      5.22 o 
  -8   1   1      158.10      153.23      6.48 o 
  -7   1   1       66.51       56.74      4.24 o 
  -6   1   1       24.08       28.20      3.05 o 
  -5   1   1     2512.00     2614.55     28.48 o 
  -4   1   1     7434.30     7610.15     75.59 o 
  -3   1   1     1325.56     1500.18     18.87 o 
  -2   1   1     1853.98     1863.82     26.64 o 
  -1   1   1    35327.07    18552.24    923.86 o 
   0   1   1     4379.97       -0.70      0.70 o 
   1   1   1    35859.55    19016.96    928.46 o 
   2   1   1     1637.05     1644.55     28.86 o 
   3   1   1     1583.58     1702.91     19.45 o 
   4   1   1     7501.25     7695.10     72.87 o 
   5   1   1     2522.66     2562.85     27.31 o 
   6   1   1        3.98       11.19      2.68 o 
   7   1   1       65.69       61.50      4.37 o 
   8   1   1      156.81      146.72      6.25 o 
   9   1   1       92.29       83.74      5.88 o 
  10   1   1        5.28       -4.38      4.38 o 
  11   1   1      193.99      205.84     11.20 o 
  12   1   1      134.23      134.68     11.20 o 
  13   1   1     1247.75     1303.54     29.94 o 
  14   1   1       60.27       58.27     10.81 o 
  15   1   1      227.50      202.10     18.82 o 
  16   1   1        0.35        1.15     13.15 o 
  17   1   1        4.73      -15.00     15.44 o 
 -17   2   1       27.85       23.60     17.58 o 
 -16   2   1      100.57       99.85     16.97 o 
 -15   2   1       66.72       92.84     14.28 o 
 -14   2   1       23.89        8.22      9.27 o 
 -13   2   1      179.53      203.83     13.79 o 
 -12   2   1      511.22      531.32     18.31 o 
 -11   2   1      235.70      224.94     11.14 o 
 -10   2   1        4.45       -2.87      4.48 o 
  -9   2   1      337.57      345.82     10.23 o 
  -8   2   1     3169.51     3135.80     35.89 o 
  -7   2   1     2359.46     2343.57     27.39 o 
  -6   2   1     4929.59     4694.02     48.86 o 
  -5   2   1     4348.21     4618.66     47.31 o 
  -4   2   1      639.11      687.07     10.02 o 
  -3   2   1      899.25     1012.50     12.84 o 
  -2   2   1     2743.62     2752.50     36.05 o 
  -1   2   1    15308.54    12702.56    484.58 o 
   0   2   1     1220.64      741.69     31.80 o 
   1   2   1    14296.67    12445.13    354.76 o 
   2   2   1     2627.03     2630.01     38.90 o 
   3   2   1      780.40      873.64     11.90 o 
   4   2   1      635.20      693.81     10.60 o 
   5   2   1     4571.73     4746.64     47.36 o 
   6   2   1     4996.89     4774.19     47.15 o 
   7   2   1     2443.47     2409.82     27.55 o 
   8   2   1     3364.39     3334.44     36.29 o 
   9   2   1      274.65      258.94      9.29 o 
  10   2   1        2.45       -4.46      4.46 o 
  11   2   1      286.06      272.24     11.55 o 
  12   2   1      513.86      509.62     17.37 o 
  13   2   1      174.41      208.23     13.78 o 
  14   2   1       24.82       18.99     10.22 o 
  15   2   1       63.72       77.27     14.16 o 
  16   2   1       94.20       86.77     16.33 o 
  17   2   1       32.66       38.71     17.75 o 
 -17   3   1        1.00        5.64     15.24 o 
 -16   3   1        5.36       16.23     12.95 o 
 -15   3   1      241.96      258.29     20.17 o 
 -14   3   1       67.35       69.08     11.88 o 
 -13   3   1      458.55      477.68     17.48 o 
 -12   3   1      771.43      851.91     22.13 o 
 -11   3   1       18.16       17.80      6.02 o 
 -10   3   1      407.60      425.68     12.58 o 
  -9   3   1      862.04      825.65     16.21 o 
  -8   3   1      245.00      243.27      8.30 o 
  -7   3   1     1541.10     1508.82     20.54 o 
  -6   3   1        1.54        4.49      2.65 o 
  -5   3   1     4161.74     4118.09     42.28 o 
  -4   3   1     5910.55     6189.29     58.64 o 
  -3   3   1     4048.31     4239.53     43.48 o 
  -2   3   1     2928.41     3093.31     35.58 o 
  -1   3   1     1143.55     1213.13     44.43 o 
   0   3   1     5311.40     5392.87    110.43 o 
   1   3   1     1631.97     1695.86     27.52 o 
   2   3   1     3054.94     3165.64     40.96 o 
   3   3   1     4464.22     4677.31     45.80 o 
   4   3   1     6170.07     6435.39     61.58 o 
   5   3   1     4150.33     4114.61     42.23 o 
   6   3   1       11.46        7.48      2.73 o 
   7   3   1     1523.52     1495.10     19.60 o 
   8   3   1      191.37      185.40      7.68 o 
   9   3   1      801.92      777.45     15.97 o 
  10   3   1      356.23      366.23     12.12 o 
  11   3   1        3.24       -2.33      5.22 o 
  12   3   1      768.16      822.20     20.53 o 
  13   3   1      470.63      520.10     21.50 o 
  14   3   1       66.95       62.03     11.80 o 
  15   3   1      263.29      259.12     19.10 o 
  16   3   1        8.82       15.64     13.86 o 
  17   3   1        1.59       -0.05     16.06 o 
 -17   4   1       77.06       98.20     19.72 o 
 -16   4   1       83.62       73.02     15.82 o 
 -15   4   1       40.90       39.36     13.48 o 
 -14   4   1       99.17       97.06     12.66 o 
 -13   4   1       35.99       21.83      8.50 o 
 -12   4   1      722.89      728.77     19.35 o 
 -11   4   1       10.29       16.86      5.77 o 
 -10   4   1      717.38      699.74     15.39 o 
  -9   4   1      509.32      477.25     12.01 o 
  -8   4   1      499.29      524.87     11.69 o 
  -7   4   1     1003.28     1035.57     15.59 o 
  -6   4   1      708.96      722.82     11.65 o 
  -5   4   1     3148.04     3087.81     30.45 o 
  -4   4   1      634.23      712.68      8.90 o 
  -3   4   1      763.49      780.08      9.23 o 
  -2   4   1     7436.88     7504.60     78.55 o 
  -1   4   1    15396.84    14636.54    193.63 o 
   0   4   1      566.62      551.00     10.50 o 
   1   4   1    15488.30    14845.68    192.70 o 
   2   4   1     7179.57     7255.16     92.26 o 
   3   4   1      674.58      697.47     10.75 o 
   4   4   1      552.36      606.93      9.25 o 
   5   4   1     3022.81     2971.42     31.78 o 
   6   4   1      879.46      887.10     13.21 o 
   7   4   1     1094.80     1119.27     16.57 o 
   8   4   1      534.14      539.56     12.36 o 
   9   4   1      513.31      494.22     13.58 o 
  10   4   1      676.06      681.15     15.92 o 
  11   4   1       23.02       25.42      6.72 o 
  12   4   1      747.72      798.22     20.06 o 
  13   4   1       49.13       58.16     10.36 o 
  14   4   1       84.95       90.11     12.40 o 
  15   4   1       32.64       41.43     12.61 o 
  16   4   1       79.65       93.14     16.64 o 
  17   4   1       71.37       57.39     18.98 o 
 -17   5   1       30.59       26.22     19.34 o 
 -16   5   1       84.51       88.06     16.47 o 
 -15   5   1      160.69      151.36     17.07 o 
 -14   5   1       88.96       86.28     13.15 o 
 -13   5   1       25.95       16.18      8.38 o 
 -12   5   1      659.93      664.04     18.12 o 
 -11   5   1       13.03       13.84      6.13 o 
 -10   5   1     1204.33     1211.44     23.50 o 
  -9   5   1     1142.45     1109.63     19.10 o 
  -8   5   1      132.55      123.85      6.53 o 
  -7   5   1      839.77      802.23     13.28 o 
  -6   5   1      315.64      311.92      6.88 o 
  -5   5   1     1783.16     1672.78     17.33 o 
  -4   5   1     5119.94     5285.27     49.80 o 
  -3   5   1      366.33      372.49      6.35 o 
  -2   5   1    13054.25    12918.71    131.71 o 
  -1   5   1     3786.40     3981.53     43.35 o 
   0   5   1     2452.99     2491.67     33.17 o 
   1   5   1     4286.93     4430.83     50.33 o 
   2   5   1    13732.57    13463.35    126.91 o 
   3   5   1      363.32      374.25      6.78 o 
   4   5   1     5293.27     5456.27     49.85 o 
   5   5   1     1735.75     1641.17     18.36 o 
   6   5   1      282.24      286.30      6.42 o 
   7   5   1      820.57      804.39     13.77 o 
   8   5   1      102.01       84.95      6.02 o 
   9   5   1     1090.91     1080.24     20.27 o 
  10   5   1     1147.03     1113.70     21.99 o 
  11   5   1       25.98       17.30      6.75 o 
  12   5   1      624.88      613.43     17.90 o 
  13   5   1       15.58        7.21      7.51 o 
  14   5   1      117.75      119.80     13.35 o 
  15   5   1      166.35      173.33     17.04 o 
  16   5   1       92.79       83.40     17.79 o 
  17   5   1       34.27       11.32     18.17 o 
 -16   6   1       42.87       44.93     16.42 o 
 -15   6   1       16.78        7.91     11.94 o 
 -14   6   1        5.20       -8.57      8.84 o 
 -13   6   1      152.93      164.52     11.98 o 
 -12   6   1      391.81      382.09     14.50 o 
 -11   6   1      940.92      951.34     20.47 o 
 -10   6   1     1007.47      975.79     19.92 o 
  -9   6   1     2408.33     2389.35     32.30 o 
  -8   6   1      505.31      498.45     11.89 o 
  -7   6   1      823.59      840.70     13.17 o 
  -6   6   1      580.04      594.95      9.56 o 
  -5   6   1     2066.90     1908.12     20.44 o 
  -4   6   1     2349.58     2423.60     26.20 o 
  -3   6   1     1283.03     1281.89     14.46 o 
  -2   6   1     4015.21     3950.65     36.65 o 
  -1   6   1      280.14      295.51      4.50 o 
   0   6   1      211.10      213.37      4.79 o 
   1   6   1      239.40      250.27      5.62 o 
   2   6   1     3787.49     3761.75     39.96 o 
   3   6   1     1241.65     1236.46     16.03 o 
   4   6   1     2511.56     2589.38     26.38 o 
   5   6   1     2090.29     1898.49     20.50 o 
   6   6   1      647.35      676.75     10.09 o 
   7   6   1      817.29      843.01     12.81 o 
   8   6   1      494.69      480.18     11.91 o 
   9   6   1     2453.91     2347.36     32.39 o 
  10   6   1     1043.20      994.51     20.03 o 
  11   6   1      910.45      947.63     20.80 o 
  12   6   1      443.07      458.88     15.49 o 
  13   6   1      163.61      155.92     11.19 o 
  14   6   1        1.08       -9.80      9.80 o 
  15   6   1       16.50       -8.62     11.62 o 
  16   6   1       39.71       20.89     14.14 o 
 -16   7   1      172.84      216.90     30.80 o 
 -15   7   1       62.72       48.95     16.91 o 
 -14   7   1       24.02        4.17     10.47 o 
 -13   7   1      100.51       99.84     10.21 o 
 -12   7   1      382.90      387.59     14.58 o 
 -11   7   1      146.29      139.56      9.38 o 
 -10   7   1      986.47      990.93     20.01 o 
  -9   7   1      758.70      743.15     16.15 o 
  -8   7   1      274.62      256.64      8.68 o 
  -7   7   1      588.38      595.41     11.30 o 
  -6   7   1      430.42      455.53      8.15 o 
  -5   7   1      944.05      921.92     13.24 o 
  -4   7   1     2270.60     2199.26     23.16 o 
  -3   7   1      325.11      359.71      6.65 o 
  -2   7   1     4238.77     4164.83     41.70 o 
  -1   7   1      360.82      361.45      5.50 o 
   0   7   1      402.81      473.50      7.04 o 
   1   7   1      350.21      344.39      6.88 o 
   2   7   1     4388.96     4332.87     42.55 o 
   3   7   1      271.05      304.47      6.49 o 
   4   7   1     2276.96     2212.82     25.79 o 
   5   7   1     1006.56      981.47     12.73 o 
   6   7   1      395.02      411.92      8.39 o 
   7   7   1      656.29      688.50     11.27 o 
   8   7   1      322.25      306.36      9.76 o 
   9   7   1      744.79      759.86     16.60 o 
  10   7   1      992.31      987.39     20.20 o 
  11   7   1      137.22      139.03      9.65 o 
  12   7   1      374.73      374.08     15.01 o 
  13   7   1       93.06      100.82     10.58 o 
  14   7   1       50.32       59.62     11.74 o 
  15   7   1       57.12       66.28     14.81 o 
  16   7   1      183.32      199.09     22.94 o 
 -16   8   1       23.08        9.44     20.38 o 
 -15   8   1        4.64       -5.17     13.57 o 
 -14   8   1       17.70        0.29     11.09 o 
 -13   8   1       32.87       33.92      9.45 o 
 -12   8   1       49.38       36.81      8.32 o 
 -11   8   1     1031.22     1033.37     23.08 o 
 -10   8   1      660.45      636.32     15.93 o 
  -9   8   1     1835.40     1802.87     27.49 o 
  -8   8   1      637.90      651.32     13.00 o 
  -7   8   1      108.42      115.56      5.91 o 
  -6   8   1      484.36      485.01     10.01 o 
  -5   8   1     2264.99     2221.94     26.96 o 
  -4   8   1     2946.30     2943.21     30.41 o 
  -3   8   1     3121.46     3094.68     30.95 o 
  -2   8   1       18.75       20.50      2.09 o 
  -1   8   1      312.30      355.29      6.11 o 
   0   8   1        1.27        6.63      1.65 o 
   1   8   1      296.62      345.68      7.68 o 
   2   8   1       14.71       16.48      3.90 o 
   3   8   1     3409.27     3323.28     36.83 o 
   4   8   1     2920.34     2939.76     30.84 o 
   5   8   1     2252.99     2192.78     23.60 o 
   6   8   1      482.53      476.95      8.82 o 
   7   8   1       92.04      101.49      5.27 o 
   8   8   1      663.15      661.84     15.01 o 
   9   8   1     1891.83     1811.77     29.02 o 
  10   8   1      639.47      662.24     17.07 o 
  11   8   1     1036.93     1018.20     22.51 o 
  12   8   1       51.73       43.26      8.74 o 
  13   8   1       34.12       27.38      8.96 o 
  14   8   1       29.38       34.81     10.79 o 
  15   8   1        3.48        1.74     13.45 o 
  16   8   1       22.42       42.35     20.29 o 
 -16   9   1       95.31       91.71     35.31 o 
 -15   9   1       73.71       79.76     16.06 o 
 -14   9   1       24.83       27.25     11.80 o 
 -13   9   1       57.00       52.55      9.82 o 
 -12   9   1      936.26      934.75     24.79 o 
 -11   9   1       27.22       36.34      9.22 o 
 -10   9   1      234.66      244.56     11.85 o 
  -9   9   1      790.03      792.73     20.56 o 
  -8   9   1        6.95       13.80      5.63 o 
  -7   9   1       57.12       62.50      6.04 o 
  -6   9   1      131.77      109.49      6.46 o 
  -5   9   1      200.33      181.35      6.96 o 
  -4   9   1     3421.21     3381.69     35.71 o 
  -3   9   1      737.28      745.60     10.26 o 
  -2   9   1     2795.22     2685.25     27.52 o 
  -1   9   1      494.84      535.26      8.23 o 
   0   9   1       32.94       36.67      2.91 o 
   1   9   1      445.98      497.72     10.19 o 
   2   9   1     2557.60     2453.12     31.24 o 
   3   9   1      751.38      751.92     12.57 o 
   4   9   1     3424.75     3384.45     37.73 o 
   5   9   1      161.25      158.23      5.74 o 
   6   9   1      124.14      104.93      4.87 o 
   7   9   1       89.72       93.05      5.05 o 
   8   9   1       11.02        9.16      4.62 o 
   9   9   1      820.65      828.75     18.69 o 
  10   9   1      218.52      247.81     11.79 o 
  11   9   1       27.21       23.69      7.45 o 
  12   9   1      927.42      970.43     23.69 o 
  13   9   1       63.75       37.59     10.65 o 
  14   9   1       18.46       17.75     10.80 o 
  15   9   1       75.15       79.93     17.79 o 
  16   9   1      100.48      117.21     23.78 o 
 -15  10   1        0.37       -1.73     13.38 o 
 -14  10   1        1.87        1.69     10.89 o 
 -13  10   1       29.56       27.08     11.10 o 
 -12  10   1       63.48       72.26     11.64 o 
 -11  10   1      245.61      248.26     15.24 o 
 -10  10   1      213.46      197.53     14.60 o 
  -9  10   1     1579.24     1621.91     32.48 o 
  -8  10   1      505.99      488.87     14.74 o 
  -7  10   1      684.04      674.04     15.42 o 
  -6  10   1      212.11      213.52      8.55 o 
  -5  10   1     3018.45     2930.13     39.03 o 
  -4  10   1     1257.47     1250.80     17.67 o 
  -3  10   1     1124.94     1158.37     15.10 o 
  -2  10   1     1225.26     1233.70     16.21 o 
  -1  10   1      887.57      920.70     12.65 o 
   0  10   1      152.93      168.74      4.96 o 
   1  10   1      939.29      966.80     13.59 o 
   2  10   1     1378.33     1386.83     18.69 o 
   3  10   1     1194.05     1215.78     21.80 o 
   4  10   1     1188.66     1174.12     18.20 o 
   5  10   1     3096.42     3043.01     36.36 o 
   6  10   1      164.45      171.53      8.29 o 
   7  10   1      520.95      512.82     12.47 o 
   8  10   1      539.37      532.06     12.10 o 
   9  10   1     1529.60     1561.94     29.37 o 
  10  10   1      209.88      200.86     11.45 o 
  11  10   1      249.87      262.44     13.76 o 
  12  10   1       56.29       60.60      9.79 o 
  13  10   1       30.50       40.32     13.34 o 
  14  10   1        4.16       -4.38     10.51 o 
  15  10   1        1.28       12.00     12.27 o 
 -15  11   1       23.75       10.36     15.29 o 
 -14  11   1       35.23       37.90     13.78 o 
 -13  11   1       19.64        9.21     10.80 o 
 -12  11   1      596.10      622.41     23.38 o 
 -11  11   1       64.75       35.84     12.90 o 
 -10  11   1      118.99      106.33     11.00 o 
  -9  11   1      581.83      595.02     21.91 o 
  -8  11   1       86.58       97.03      8.23 o 
  -7  11   1     1046.38      992.74     21.06 o 
  -6  11   1      450.99      437.14     12.62 o 
  -5  11   1      544.04      565.97     12.13 o 
  -4  11   1     1325.77     1308.26     19.75 o 
  -3  11   1       58.90       60.08      4.36 o 
  -2  11   1     2265.28     2256.32     26.70 o 
  -1  11   1      732.17      739.68     11.26 o 
   0  11   1        5.33        6.84      2.32 o 
   1  11   1      603.54      593.42     11.52 o 
   2  11   1     2118.74     2088.31     30.65 o 
   3  11   1       36.97       39.96      4.71 o 
   4  11   1     1336.33     1365.30     22.83 o 
   5  11   1      520.78      529.98     11.48 o 
   6  11   1      405.38      397.45     10.95 o 
   7  11   1     1019.40     1002.55     19.40 o 
   8  11   1      103.55       87.47      8.85 o 
   9  11   1      582.14      571.72     18.90 o 
  10  11   1      129.25      141.55     11.74 o 
  11  11   1       74.16       95.54     11.46 o 
  12  11   1      595.24      596.84     23.02 o 
  13  11   1       20.03       11.46     10.64 o 
  14  11   1       17.29       27.22     12.09 o 
  15  11   1       22.48       17.23     14.81 o 
 -14  12   1       29.15       33.14     13.91 o 
 -13  12   1       93.28       71.99     14.44 o 
 -12  12   1      183.76      217.66     15.95 o 
 -11  12   1       39.05       39.29     10.47 o 
 -10  12   1      115.78      113.50     11.52 o 
  -9  12   1      420.64      420.91     16.98 o 
  -8  12   1      789.69      763.91     19.41 o 
  -7  12   1      295.55      297.27     11.94 o 
  -6  12   1      299.63      292.62     10.95 o 
  -5  12   1     1232.53     1270.86     20.05 o 
  -4  12   1      966.67      963.93     16.47 o 
  -3  12   1      552.10      538.64     11.69 o 
  -2  12   1     1433.29     1413.74     19.57 o 
  -1  12   1     1591.48     1577.23     21.18 o 
   0  12   1      558.79      522.81     10.11 o 
   1  12   1     1757.16     1769.51     25.21 o 
   2  12   1     1506.41     1493.51     24.58 o 
   3  12   1      624.30      639.12     13.75 o 
   4  12   1      852.33      855.67     18.71 o 
   5  12   1     1174.19     1194.49     20.67 o 
   6  12   1      263.52      259.22      9.36 o 
   7  12   1      223.67      243.20     11.07 o 
   8  12   1      764.08      741.14     20.42 o 
   9  12   1      421.47      435.56     17.04 o 
  10  12   1       96.28      100.61     10.90 o 
  11  12   1       46.12       58.29     10.97 o 
  12  12   1      178.80      160.59     14.40 o 
  13  12   1       84.60       46.47     13.54 o 
  14  12   1       23.35       21.07     12.52 o 
 -14  13   1        1.63        0.84     14.02 o 
 -13  13   1       78.57       81.66     14.82 o 
 -12  13   1      258.08      247.64     19.44 o 
 -11  13   1      154.24      158.24     13.72 o 
 -10  13   1       21.06       19.41      8.83 o 
  -9  13   1      225.21      218.64     13.58 o 
  -8  13   1      372.58      374.00     13.91 o 
  -7  13   1      486.66      498.08     16.05 o 
  -6  13   1      165.72      154.63     10.48 o 
  -5  13   1      402.89      391.77     13.06 o 
  -4  13   1      530.46      513.07     13.32 o 
  -3  13   1      133.29      138.13      8.78 o 
  -2  13   1     1902.24     2005.79     26.73 o 
  -1  13   1     2710.50     2707.30     32.94 o 
   0  13   1       99.96      109.27      5.88 o 
   1  13   1     2524.20     2529.39     36.01 o 
   2  13   1     1889.45     1984.76     31.60 o 
   3  13   1       79.32       80.28      6.72 o 
   4  13   1      539.58      546.09     13.86 o 
   5  13   1      424.58      422.79     10.68 o 
   6  13   1      126.24      108.45      7.05 o 
   7  13   1      484.07      514.06     15.86 o 
   8  13   1      424.05      416.63     16.69 o 
   9  13   1      242.45      284.94     15.41 o 
  10  13   1       18.14       17.84      8.88 o 
  11  13   1      205.57      224.29     15.12 o 
  12  13   1      255.71      256.38     17.06 o 
  13  13   1       66.75       54.64     14.25 o 
  14  13   1        4.10        4.66     14.31 o 
 -13  14   1      102.80      114.40     17.06 o 
 -12  14   1       43.81       57.02     13.94 o 
 -11  14   1       22.26        6.44     11.18 o 
 -10  14   1        0.07        5.44      9.39 o 
  -9  14   1       81.84       96.41     11.98 o 
  -8  14   1      322.65      323.09     14.68 o 
  -7  14   1       15.42       18.45      7.30 o 
  -6  14   1      943.16      991.02     24.79 o 
  -5  14   1      588.35      588.52     16.74 o 
  -4  14   1      205.08      220.72      9.73 o 
  -3  14   1      170.86      182.80      8.77 o 
  -2  14   1      330.15      362.61     10.18 o 
  -1  14   1      927.96      941.13     19.31 o 
   0  14   1       15.74       21.37      4.51 o 
   1  14   1      991.35      994.32     17.85 o 
   2  14   1      397.52      430.28     16.09 o 
   3  14   1      161.20      182.18     10.71 o 
   4  14   1      243.02      245.51      9.65 o 
   5  14   1      564.40      598.22     15.89 o 
   6  14   1      979.63     1043.73     19.52 o 
   7  14   1       20.29       17.45      6.55 o 
   8  14   1      324.09      297.75     15.00 o 
   9  14   1      104.67      114.08     11.22 o 
  10  14   1        3.54        0.67      8.91 o 
  11  14   1       23.57       12.87     11.01 o 
  12  14   1       49.15       35.50     13.80 o 
  13  14   1       84.27       63.79     16.78 o 
 -13  15   1      105.03       98.75     18.78 o 
 -12  15   1       39.44       13.78     12.94 o 
 -11  15   1       26.64       23.66     11.81 o 
 -10  15   1        5.32       -9.72      9.72 o 
  -9  15   1      136.18      118.56     13.24 o 
  -8  15   1      224.44      214.27     13.12 o 
  -7  15   1      127.24      164.22     12.69 o 
  -6  15   1      512.50      552.53     18.56 o 
  -5  15   1      126.50      116.81      9.33 o 
  -4  15   1      449.74      445.34     14.68 o 
  -3  15   1      319.89      288.54     11.68 o 
  -2  15   1      392.55      411.94     16.55 o 
  -1  15   1     1181.15     1223.26     22.90 o 
   0  15   1       82.68       75.83      6.20 o 
   1  15   1     1090.52     1128.11     20.76 o 
   2  15   1      427.16      453.84     12.69 o 
   3  15   1      248.70      240.85      9.82 o 
   4  15   1      483.26      496.41     13.55 o 
   5  15   1      121.45      128.03      7.62 o 
   6  15   1      459.16      484.09     14.44 o 
   7  15   1      122.97      130.91     10.56 o 
   8  15   1      259.99      257.11     14.84 o 
   9  15   1      152.07      167.15     16.10 o 
  10  15   1        6.28       17.58     10.33 o 
  11  15   1       43.33       37.57     13.07 o 
  12  15   1       37.43       46.30     13.96 o 
  13  15   1      104.47      129.35     19.64 o 
 -12  16   1       38.27       38.66     16.00 o 
 -11  16   1       21.59       10.35     11.73 o 
 -10  16   1        3.60        6.01     11.73 o 
  -9  16   1       17.87       11.13     10.48 o 
  -8  16   1      377.80      411.53     18.88 o 
  -7  16   1       33.10       27.31      8.95 o 
  -6  16   1      843.32      902.81     24.44 o 
  -5  16   1      242.81      266.83     13.29 o 
  -4  16   1       71.85       76.73      7.94 o 
  -3  16   1       82.75       70.53      8.51 o 
  -2  16   1      236.40      237.11     12.83 o 
  -1  16   1      770.53      777.74     18.47 o 
   0  16   1        3.24        3.57      5.37 o 
   1  16   1      834.10      837.10     17.58 o 
   2  16   1      229.48      245.56     10.66 o 
   3  16   1      111.84      125.69      8.47 o 
   4  16   1       55.13       53.33      8.89 o 
   5  16   1      243.35      258.40     12.37 o 
   6  16   1      831.73      891.34     26.28 o 
   7  16   1       32.05       24.03      8.70 o 
   8  16   1      421.08      418.32     20.79 o 
   9  16   1       21.38        1.25     10.50 o 
  10  16   1        7.05       -2.02     11.28 o 
  11  16   1       19.26       27.86     13.77 o 
  12  16   1       29.79       46.21     18.38 o 
 -11  17   1       14.98       11.59     14.00 o 
 -10  17   1        3.15        1.69     12.08 o 
  -9  17   1       29.92       28.99     13.38 o 
  -8  17   1       19.96       18.60     16.62 o 
  -7  17   1       43.41       43.37     10.91 o 
  -6  17   1      108.49       95.73     11.97 o 
  -5  17   1       39.96       25.80      9.53 o 
  -4  17   1       46.81       47.87      8.55 o 
  -3  17   1      109.34      112.00     12.18 o 
  -2  17   1       31.54       21.93      7.29 o 
  -1  17   1     1636.23     1693.45     33.98 o 
   0  17   1      419.11      449.45     14.82 o 
   1  17   1     1673.04     1741.00     31.04 o 
   2  17   1       20.51       18.14      7.00 o 
   3  17   1      148.69      138.14     10.04 o 
   4  17   1       58.09       63.46      9.85 o 
   5  17   1       39.59       35.93      8.84 o 
   6  17   1       98.59      109.92     12.50 o 
   7  17   1       47.88       50.25     10.74 o 
   8  17   1       29.99       27.87     11.94 o 
   9  17   1       25.51       20.94     11.71 o 
  10  17   1        3.09       -5.20     11.59 o 
  11  17   1       19.16        3.86     15.65 o 
 -10  18   1        6.89        3.23     14.89 o 
  -9  18   1       11.44        9.15     12.59 o 
  -8  18   1      202.30      230.75     28.65 o 
  -7  18   1      202.76      188.73     17.62 o 
  -6  18   1      291.11      295.97     24.10 o 
  -5  18   1       65.32       57.09     11.25 o 
  -4  18   1      153.57      153.22     13.18 o 
  -3  18   1       10.18        9.97      7.26 o 
  -2  18   1      184.69      164.30     14.31 o 
  -1  18   1      224.08      240.06     17.79 o 
   0  18   1      128.19      122.27     10.39 o 
   1  18   1      229.25      235.35     14.62 o 
   2  18   1      183.25      194.64     13.41 o 
   3  18   1        2.71        1.42      7.32 o 
   4  18   1      109.04      110.43     15.75 o 
   5  18   1       67.40       54.52     13.24 o 
   6  18   1      267.37      267.75     18.45 o 
   7  18   1      208.50      182.56     20.51 o 
   8  18   1      235.10      261.55     22.52 o 
   9  18   1        7.54        8.99     13.59 o 
  10  18   1       10.13        5.43     14.48 o 
  -9  19   1       38.06       13.18     19.47 o 
  -8  19   1        8.64       -0.37     13.84 o 
  -7  19   1       63.29       56.83     14.35 o 
  -6  19   1        2.76        2.95     10.36 o 
  -5  19   1      136.35      150.61     14.22 o 
  -4  19   1      201.66      218.99     15.75 o 
  -3  19   1        4.42        4.27      8.85 o 
  -2  19   1      261.99      251.65     14.50 o 
  -1  19   1      322.22      337.91     21.56 o 
   0  19   1      489.60      493.91     39.15 o 
   1  19   1      365.42      341.56     19.50 o 
   2  19   1      281.84      281.39     23.68 o 
   3  19   1       16.45       15.37      8.71 o 
   4  19   1      213.95      204.72     14.78 o 
   5  19   1      149.93      160.35     20.99 o 
   6  19   1        0.44       -5.66      8.97 o 
   7  19   1       65.67       65.79     14.85 o 
   8  19   1        7.53       -7.52     13.01 o 
   9  19   1       37.97       -0.35     15.42 o 
  -8  20   1       69.62       46.40     19.57 o 
  -7  20   1      171.92      163.71     18.27 o 
  -6  20   1       24.29       15.86     11.83 o 
  -5  20   1      218.65      198.21     19.75 o 
  -4  20   1       13.46        8.37     10.23 o 
  -3  20   1       52.27       25.51     11.40 o 
  -2  20   1      103.16       78.37     12.88 o 
  -1  20   1       21.73       10.05      9.11 o 
   0  20   1       11.17        2.85      9.74 o 
   1  20   1       12.88       20.90     10.67 o 
   2  20   1       85.38       82.74     12.80 o 
   3  20   1       40.33       36.08     17.44 o 
   4  20   1       14.82       18.56     10.34 o 
   5  20   1      210.89      236.24     19.60 o 
   6  20   1       26.29       17.24     12.13 o 
   7  20   1      184.80      221.34     21.22 o 
   8  20   1       88.85       73.56     18.81 o 
  -7  21   1       46.50       41.35     15.91 o 
  -6  21   1       35.35       50.12     19.63 o 
  -5  21   1      140.94      114.99     17.48 o 
  -4  21   1       52.57       41.43     14.01 o 
  -3  21   1       34.48       27.22     11.86 o 
  -2  21   1      138.51      113.36     15.01 o 
  -1  21   1       36.40       25.28     13.05 o 
   0  21   1      195.27      192.53     25.64 o 
   1  21   1       22.34        7.40     11.19 o 
   2  21   1      156.49      133.26     15.36 o 
   3  21   1       29.86        6.40     10.97 o 
   4  21   1       61.15       42.03     13.37 o 
   5  21   1      162.28      160.16     17.79 o 
   6  21   1       31.31       34.45     13.23 o 
   7  21   1       39.19       41.83     16.15 o 
  -5  22   1       51.86       19.06     14.54 o 
  -4  22   1       41.93       14.55     13.62 o 
  -3  22   1       70.96       69.74     14.78 o 
  -2  22   1      110.46       95.41     15.08 o 
  -1  22   1       28.31        9.37     13.68 o 
   0  22   1       22.20        0.80     12.99 o 
   1  22   1       24.08       17.01     11.63 o 
   2  22   1       97.92      115.64     22.73 o 
   3  22   1       78.17       78.01     14.00 o 
   4  22   1       47.90       34.67     12.51 o 
   5  22   1       41.87       40.85     13.86 o 
  -1  23   1        5.72       -3.37     13.86 o 
   0  23   1        6.78       12.47     14.14 o 
   1  23   1        3.44       -1.54     13.58 o 
   0   0   2     8537.12     5251.29    189.34 o 
   1   0   2     3517.04     3092.30     69.10 o 
   2   0   2      408.66      465.82     10.96 o 
   3   0   2     4379.69     4433.47     46.82 o 
   4   0   2      238.31      239.27      5.83 o 
   5   0   2       56.03       44.28      3.11 o 
   6   0   2     3553.01     3742.03     37.36 o 
   7   0   2     2184.65     2093.74     24.33 o 
   8   0   2      486.21      445.25      9.99 o 
   9   0   2      474.18      493.82     11.61 o 
  10   0   2      868.09      900.18     17.44 o 
  11   0   2       27.02       30.57      6.86 o 
  12   0   2       51.59       36.96      8.56 o 
  13   0   2       68.42       70.66     10.58 o 
  14   0   2      220.01      211.50     14.94 o 
  15   0   2       21.08        3.21     10.51 o 
  16   0   2        0.42        7.98     13.59 o 
  17   0   2       49.23       20.99     18.07 o 
 -17   1   2       27.18        4.40     18.39 o 
 -16   1   2       74.40       45.75     13.69 o 
 -15   1   2       53.29       35.12     11.28 o 
 -14   1   2      255.88      312.20     17.01 o 
 -13   1   2      234.01      221.00     14.13 o 
 -12   1   2     1010.54     1037.34     25.28 o 
 -11   1   2      343.06      315.49     13.21 o 
 -10   1   2      119.53      107.11      7.48 o 
  -9   1   2      310.65      282.68      9.60 o 
  -8   1   2      534.83      537.62     10.90 o 
  -7   1   2     6950.58     6699.26     65.37 o 
  -6   1   2      310.69      355.60      7.73 o 
  -5   1   2       98.78      137.27      5.05 o 
  -4   1   2     1116.25     1223.99     16.29 o 
  -3   1   2      562.15      549.82      8.82 o 
  -2   1   2      987.01      960.77     21.26 o 
  -1   1   2    19439.08    16277.72    216.18 o 
   0   1   2    15227.74    11020.73    346.19 o 
   1   1   2    19092.17    16390.30    282.21 o 
   2   1   2      692.77      729.20     11.81 o 
   3   1   2      637.64      636.89      9.76 o 
   4   1   2     1268.31     1361.56     15.35 o 
   5   1   2      126.03      182.84      5.34 o 
   6   1   2      342.14      369.32      8.05 o 
   7   1   2     6966.79     6694.15     65.36 o 
   8   1   2      531.89      520.42     10.82 o 
   9   1   2      412.95      403.92     10.39 o 
  10   1   2      178.10      171.72      8.42 o 
  11   1   2      289.16      279.11     12.74 o 
  12   1   2     1029.88     1074.87     25.58 o 
  13   1   2      235.46      252.11     14.89 o 
  14   1   2      261.67      274.53     16.45 o 
  15   1   2       48.24       54.14     13.64 o 
  16   1   2       77.30       73.62     16.18 o 
  17   1   2       24.30       20.61     17.26 o 
 -17   2   2       41.02       26.51     17.48 o 
 -16   2   2       12.50       17.99     13.91 o 
 -15   2   2        0.11        2.38     10.63 o 
 -14   2   2      238.35      266.53     16.02 o 
 -13   2   2       98.13      108.41     11.36 o 
 -12   2   2      105.28      119.28     10.27 o 
 -11   2   2      301.99      313.81     12.66 o 
 -10   2   2      324.23      332.27     13.53 o 
  -9   2   2      815.74      801.84     15.49 o 
  -8   2   2     2940.66     2886.05     32.94 o 
  -7   2   2     1890.81     1902.62     23.63 o 
  -6   2   2     3780.95     3691.57     42.04 o 
  -5   2   2     3891.07     3745.74     37.74 o 
  -4   2   2     3283.17     3324.30     35.14 o 
  -3   2   2     2577.99     2685.66     29.19 o 
  -2   2   2     3230.83     3450.05     37.36 o 
  -1   2   2      140.59      196.97      6.25 o 
   0   2   2     9776.61     8836.32    139.41 o 
   1   2   2      154.31      194.98      5.82 o 
   2   2   2     3315.23     3499.56     44.92 o 
   3   2   2     2740.87     2848.73     30.69 o 
   4   2   2     3545.19     3556.26     36.78 o 
   5   2   2     3909.73     3781.85     37.76 o 
   6   2   2     3978.60     3897.13     39.20 o 
   7   2   2     1904.43     1924.39     23.52 o 
   8   2   2     2863.05     2763.22     32.38 o 
   9   2   2      775.63      767.01     15.16 o 
  10   2   2      317.18      334.68     11.50 o 
  11   2   2      312.11      307.90     12.07 o 
  12   2   2       73.51       88.58      9.79 o 
  13   2   2       88.56       78.80     11.62 o 
  14   2   2      268.04      290.63     17.54 o 
  15   2   2        0.59       -3.29     11.62 o 
  16   2   2       22.48       21.56     14.28 o 
  17   2   2       37.27       55.71     18.64 o 
 -17   3   2       14.85       18.01     16.73 o 
 -16   3   2      144.59      105.91     16.93 o 
 -15   3   2       32.07       23.64     12.45 o 
 -14   3   2      107.92      112.74     13.82 o 
 -13   3   2      555.10      535.98     21.92 o 
 -12   3   2      219.00      231.24     11.64 o 
 -11   3   2      542.40      525.12     14.14 o 
 -10   3   2      550.35      592.92     14.11 o 
  -9   3   2      364.87      343.57     10.54 o 
  -8   3   2       48.89       49.43      6.36 o 
  -7   3   2     7883.19     7657.20     74.59 o 
  -6   3   2       78.40       89.63      4.56 o 
  -5   3   2      601.07      531.31      8.71 o 
  -4   3   2     6644.44     6698.48     62.75 o 
  -3   3   2      776.83      874.35     11.73 o 
  -2   3   2     5570.39     5750.19     61.14 o 
  -1   3   2     6162.12     6214.45     74.82 o 
   0   3   2    25086.64    21470.92    326.80 o 
   1   3   2     5594.54     5623.94     85.44 o 
   2   3   2     5233.19     5399.10     70.15 o 
   3   3   2      951.85     1061.49     14.86 o 
   4   3   2     6784.37     6844.97     70.80 o 
   5   3   2      451.10      387.30      8.16 o 
   6   3   2       60.96       70.73      4.24 o 
   7   3   2     8058.94     7894.72     74.81 o 
   8   3   2       32.87       31.46      4.41 o 
   9   3   2      473.89      442.28     11.94 o 
  10   3   2      556.80      613.42     14.99 o 
  11   3   2      489.15      486.78     14.54 o 
  12   3   2      233.58      236.62     12.97 o 
  13   3   2      572.21      577.83     20.38 o 
  14   3   2      114.59      106.61     13.27 o 
  15   3   2       23.47       17.56     11.91 o 
  16   3   2      149.06      153.06     18.73 o 
  17   3   2        9.70       26.36     17.66 o 
 -17   4   2       78.36       84.31     19.59 o 
 -16   4   2        5.34       12.99     13.46 o 
 -15   4   2       81.52       87.68     15.20 o 
 -14   4   2      254.06      241.60     18.51 o 
 -13   4   2        9.90        7.15      8.14 o 
 -12   4   2       32.07       16.40      7.35 o 
 -11   4   2      713.93      720.94     16.38 o 
 -10   4   2      568.57      577.92     13.91 o 
  -9   4   2      833.60      832.37     15.66 o 
  -8   4   2     2290.59     2209.65     26.66 o 
  -7   4   2       85.48      105.21      5.19 o 
  -6   4   2     3125.46     2988.21     32.44 o 
  -5   4   2     1474.01     1464.41     17.51 o 
  -4   4   2     1388.81     1402.32     15.65 o 
  -3   4   2     7827.07     8167.23     70.03 o 
  -2   4   2     3205.00     3442.85     35.21 o 
  -1   4   2    17861.63    17071.37    194.96 o 
   0   4   2      631.79      686.97     11.75 o 
   1   4   2    17750.19    16783.78    205.33 o 
   2   4   2     3529.26     3746.50     44.36 o 
   3   4   2     7740.63     8061.02     91.10 o 
   4   4   2     1467.45     1481.81     17.24 o 
   5   4   2     1657.99     1609.81     18.72 o 
   6   4   2     3232.86     3086.38     33.73 o 
   7   4   2      118.04      134.99      6.09 o 
   8   4   2     2142.90     2028.56     28.28 o 
   9   4   2      737.75      765.12     16.01 o 
  10   4   2      519.29      523.95     14.96 o 
  11   4   2      656.93      638.23     17.40 o 
  12   4   2       45.72       46.55      8.16 o 
  13   4   2        5.24       -0.45      7.86 o 
  14   4   2      264.81      274.41     17.10 o 
  15   4   2       98.11      117.67     15.27 o 
  16   4   2       11.95       -5.24     12.17 o 
  17   4   2       74.20       44.44     20.82 o 
 -17   5   2        5.63       15.07     37.26 o 
 -16   5   2       71.02       49.49     14.48 o 
 -15   5   2       57.05       52.80     14.87 o 
 -14   5   2       36.43       19.81     11.35 o 
 -13   5   2      418.15      418.98     16.70 o 
 -12   5   2       39.32       31.27      7.48 o 
 -11   5   2      488.88      490.27     14.81 o 
 -10   5   2      743.53      725.35     15.76 o 
  -9   5   2      233.61      254.21      9.89 o 
  -8   5   2      389.60      382.25     10.22 o 
  -7   5   2     1877.95     1926.96     23.14 o 
  -6   5   2      645.63      627.64     10.55 o 
  -5   5   2      867.73      871.64     11.35 o 
  -4   5   2     5395.60     5195.09     44.81 o 
  -3   5   2     5242.51     5422.47     49.75 o 
  -2   5   2     9391.91     9577.78     98.67 o 
  -1   5   2     5664.99     5915.26     67.20 o 
   0   5   2      835.70      894.10     12.68 o 
   1   5   2     5122.82     5300.76     63.12 o 
   2   5   2     9479.33     9716.71     97.30 o 
   3   5   2     5320.09     5461.01     60.20 o 
   4   5   2     5234.80     5008.06     48.96 o 
   5   5   2      837.36      833.24     11.81 o 
   6   5   2      703.58      698.11     10.98 o 
   7   5   2     1916.01     1996.93     24.15 o 
   8   5   2      493.47      486.41     12.30 o 
   9   5   2      166.74      194.09      9.41 o 
  10   5   2      710.83      721.48     17.33 o 
  11   5   2      458.62      461.12     15.08 o 
  12   5   2       23.96       20.03      7.23 o 
  13   5   2      446.86      461.52     18.68 o 
  14   5   2       45.45       51.65     11.70 o 
  15   5   2       59.39       61.80     13.68 o 
  16   5   2       59.33       75.45     16.00 o 
  17   5   2        7.53       64.43     42.00 o 
 -16   6   2       56.77       31.39     15.64 o 
 -15   6   2      166.49      194.87     19.01 o 
 -14   6   2       96.61       93.04     13.15 o 
 -13   6   2       52.71       61.67      9.51 o 
 -12   6   2       12.14        3.33      6.60 o 
 -11   6   2      629.13      662.84     16.94 o 
 -10   6   2      695.41      669.99     16.77 o 
  -9   6   2      157.95      171.33      8.52 o 
  -8   6   2     1854.89     1829.82     23.35 o 
  -7   6   2        9.94        3.39      3.24 o 
  -6   6   2     2744.21     2776.60     28.87 o 
  -5   6   2      304.01      282.69      6.02 o 
  -4   6   2     1052.63     1075.28     12.99 o 
  -3   6   2     5829.39     5895.36     54.30 o 
  -2   6   2     1326.52     1417.69     19.61 o 
  -1   6   2     2709.02     2803.99     33.88 o 
   0   6   2      264.27      276.69      5.88 o 
   1   6   2     3042.15     3135.79     32.75 o 
   2   6   2     1128.65     1217.05     16.68 o 
   3   6   2     6004.61     5994.06     62.75 o 
   4   6   2      927.33      930.93     14.08 o 
   5   6   2      361.79      331.45      6.66 o 
   6   6   2     2837.77     2920.22     29.67 o 
   7   6   2        6.49       10.11      3.21 o 
   8   6   2     1713.20     1653.95     25.92 o 
   9   6   2      163.26      159.37      8.70 o 
  10   6   2      676.97      653.58     16.60 o 
  11   6   2      597.48      636.46     17.06 o 
  12   6   2       15.93       21.87      7.29 o 
  13   6   2       56.36       54.89      9.05 o 
  14   6   2       94.37      101.07     13.96 o 
  15   6   2      190.25      197.25     18.82 o 
  16   6   2       48.61       47.25     14.95 o 
 -16   7   2       18.68       39.96     20.06 o 
 -15   7   2       71.47       56.74     17.86 o 
 -14   7   2       12.57       11.93     10.11 o 
 -13   7   2       78.43       72.37      9.96 o 
 -12   7   2       13.78        5.04      6.75 o 
 -11   7   2      437.20      416.57     13.92 o 
 -10   7   2      509.13      490.52     14.04 o 
  -9   7   2      817.15      812.44     16.77 o 
  -8   7   2      156.92      145.55      7.02 o 
  -7   7   2     1339.44     1311.45     18.16 o 
  -6   7   2      589.37      580.96     10.64 o 
  -5   7   2     2104.65     2074.79     21.42 o 
  -4   7   2     4922.81     4906.60     44.45 o 
  -3   7   2     6021.11     6189.53     54.96 o 
  -2   7   2      899.91     1070.60     14.53 o 
  -1   7   2       89.19      104.83      3.76 o 
   0   7   2     1390.74     1497.70     19.22 o 
   1   7   2      183.13      192.77      6.10 o 
   2   7   2      915.84     1077.48     14.95 o 
   3   7   2     6243.64     6342.41     63.89 o 
   4   7   2     4788.83     4740.10     50.90 o 
   5   7   2     2146.68     2093.81     22.68 o 
   6   7   2      603.60      604.58     10.19 o 
   7   7   2     1314.92     1256.83     17.38 o 
   8   7   2      231.83      221.75      8.68 o 
   9   7   2      795.78      773.09     16.92 o 
  10   7   2      496.33      498.93     14.42 o 
  11   7   2      390.71      391.53     14.48 o 
  12   7   2        8.36       -6.58      6.58 o 
  13   7   2      114.45       99.58     10.89 o 
  14   7   2        9.88        8.63     10.10 o 
  15   7   2       70.87       68.54     14.62 o 
  16   7   2       12.58      -11.69     14.29 o 
 -16   8   2      101.87      161.48     28.92 o 
 -15   8   2       52.68       39.22     15.94 o 
 -14   8   2      119.99      129.50     16.19 o 
 -13   8   2       74.04       69.22     10.80 o 
 -12   8   2       44.96       31.57      8.52 o 
 -11   8   2      141.30      153.51      9.79 o 
 -10   8   2      493.12      497.20     16.01 o 
  -9   8   2       56.75       61.58      6.27 o 
  -8   8   2      883.72      891.88     16.09 o 
  -7   8   2      241.06      236.95      8.39 o 
  -6   8   2      254.31      273.10      8.50 o 
  -5   8   2     1486.34     1548.08     20.60 o 
  -4   8   2     1187.61     1191.72     14.55 o 
  -3   8   2     1797.37     1815.85     21.58 o 
  -2   8   2     1805.45     1786.88     21.64 o 
  -1   8   2     2175.86     2156.51     22.79 o 
   0   8   2      483.20      597.29     10.00 o 
   1   8   2     2157.38     2145.25     25.40 o 
   2   8   2     1872.66     1857.60     22.78 o 
   3   8   2     1648.14     1680.80     21.54 o 
   4   8   2     1169.37     1150.91     17.27 o 
   5   8   2     1452.15     1480.49     21.03 o 
   6   8   2      313.76      346.13      7.78 o 
   7   8   2      244.51      246.23      7.69 o 
   8   8   2      856.07      868.34     17.64 o 
   9   8   2       60.68       50.79      6.77 o 
  10   8   2      489.11      523.51     15.47 o 
  11   8   2      148.53      155.12     10.59 o 
  12   8   2       53.80       43.86      8.65 o 
  13   8   2       71.26       65.40     11.13 o 
  14   8   2      115.52      118.26     13.30 o 
  15   8   2       62.98       41.79     14.33 o 
  16   8   2       99.81       93.20     22.49 o 
 -16   9   2       10.79       -5.28     19.42 o 
 -15   9   2       61.95       41.37     17.36 o 
 -14   9   2       33.42       22.83     12.23 o 
 -13   9   2       13.81        0.33      7.97 o 
 -12   9   2       29.99       25.16      9.94 o 
 -11   9   2      283.63      275.35     13.02 o 
 -10   9   2      523.32      538.10     18.72 o 
  -9   9   2     1089.69     1072.48     25.29 o 
  -8   9   2      338.92      377.31     13.52 o 
  -7   9   2       23.57       20.48      4.81 o 
  -6   9   2      549.82      538.84     13.10 o 
  -5   9   2     3075.73     2988.33     37.28 o 
  -4   9   2     2126.96     2153.99     25.71 o 
  -3   9   2     1931.51     1946.62     23.60 o 
  -2   9   2      606.57      613.99     11.22 o 
  -1   9   2     1441.72     1485.48     16.82 o 
   0   9   2        1.25        3.88      2.21 o 
   1   9   2     1401.30     1408.96     18.76 o 
   2   9   2      661.93      677.32     11.31 o 
   3   9   2     1850.24     1875.04     23.37 o 
   4   9   2     2264.12     2253.65     27.01 o 
   5   9   2     3008.58     2936.42     35.43 o 
   6   9   2      552.97      518.49      9.89 o 
   7   9   2       29.30       24.47      3.90 o 
   8   9   2      263.64      302.20     10.72 o 
   9   9   2     1081.16     1048.67     20.89 o 
  10   9   2      501.34      517.99     16.00 o 
  11   9   2      265.36      257.41     13.08 o 
  12   9   2       38.61       34.40      8.75 o 
  13   9   2       29.93        2.60      9.14 o 
  14   9   2       37.76       36.63     11.97 o 
  15   9   2       59.93       53.83     16.83 o 
  16   9   2       14.32       33.09     19.16 o 
 -15  10   2      102.63      113.21     16.64 o 
 -14  10   2       26.84       22.74     11.65 o 
 -13  10   2       90.66       98.81     13.42 o 
 -12  10   2      111.83       82.33     12.00 o 
 -11  10   2      236.24      258.05     15.67 o 
 -10  10   2      240.60      233.95     14.03 o 
  -9  10   2       80.99       72.27      9.12 o 
  -8  10   2     1746.40     1706.11     30.55 o 
  -7  10   2      177.89      151.09      8.56 o 
  -6  10   2      605.93      608.18     14.37 o 
  -5  10   2     1019.60      996.23     15.85 o 
  -4  10   2      833.31      862.78     16.11 o 
  -3  10   2     2452.12     2451.66     30.99 o 
  -2  10   2      348.04      324.87      8.13 o 
  -1  10   2     1269.59     1278.78     16.13 o 
   0  10   2       33.40       25.99      3.03 o 
   1  10   2     1304.06     1318.31     17.42 o 
   2  10   2      333.48      321.01      8.43 o 
   3  10   2     2391.51     2344.48     31.83 o 
   4  10   2      908.19      921.72     16.88 o 
   5  10   2      900.62      866.36     15.02 o 
   6  10   2      618.86      631.59     11.05 o 
   7  10   2      160.68      144.39      6.44 o 
   8  10   2     1691.93     1648.65     27.46 o 
   9  10   2      105.46       99.45      8.04 o 
  10  10   2      236.71      229.98     11.65 o 
  11  10   2      253.61      270.54     14.02 o 
  12  10   2      109.60      128.26     11.76 o 
  13  10   2       74.38       86.86     13.20 o 
  14  10   2       31.22       41.89     12.63 o 
  15  10   2       86.20       91.73     18.15 o 
 -15  11   2       47.19       48.73     20.01 o 
 -14  11   2       26.28       28.46     13.32 o 
 -13  11   2       69.77       90.83     12.80 o 
 -12  11   2       39.20       30.28     10.92 o 
 -11  11   2      176.11      184.35     13.90 o 
 -10  11   2      421.42      426.35     17.90 o 
  -9  11   2      343.32      326.80     15.02 o 
  -8  11   2      673.51      696.11     17.51 o 
  -7  11   2      422.20      403.24     12.25 o 
  -6  11   2      116.97      117.92      7.65 o 
  -5  11   2      733.36      755.60     14.34 o 
  -4  11   2     3254.99     3239.09     44.76 o 
  -3  11   2      250.99      268.08      9.02 o 
  -2  11   2      582.21      597.33     11.56 o 
  -1  11   2     1180.29     1146.34     15.02 o 
   0  11   2        5.84        6.48      2.98 o 
   1  11   2     1135.14     1105.79     20.02 o 
   2  11   2      532.25      549.11     13.08 o 
   3  11   2      207.60      230.72      8.70 o 
   4  11   2     3289.01     3301.40     44.89 o 
   5  11   2      673.73      682.23     18.01 o 
   6  11   2       80.14       91.32      5.92 o 
   7  11   2      417.69      425.37     12.11 o 
   8  11   2      583.23      604.52     18.49 o 
   9  11   2      318.50      295.27     12.30 o 
  10  11   2      416.89      441.99     15.56 o 
  11  11   2      181.63      187.81     12.70 o 
  12  11   2       46.42       34.30      9.12 o 
  13  11   2       57.19       57.21     12.44 o 
  14  11   2       38.02       25.18     12.15 o 
  15  11   2       41.55       58.20     16.91 o 
 -14  12   2      115.20      123.51     16.84 o 
 -13  12   2       18.76       39.39     12.59 o 
 -12  12   2      192.41      215.82     15.51 o 
 -11  12   2      290.66      307.48     18.65 o 
 -10  12   2       38.71       31.39      8.60 o 
  -9  12   2      111.56      124.53     10.92 o 
  -8  12   2      993.81      997.82     21.51 o 
  -7  12   2       12.77       16.24      5.49 o 
  -6  12   2     1174.14     1176.80     22.22 o 
  -5  12   2      807.31      824.47     18.94 o 
  -4  12   2        2.39       -0.58      4.07 o 
  -3  12   2     1767.05     1776.27     27.74 o 
  -2  12   2      132.68      123.15      6.46 o 
  -1  12   2      500.92      528.37     10.02 o 
   0  12   2      736.34      700.39     11.42 o 
   1  12   2      481.69      518.67     12.50 o 
   2  12   2       92.24       97.51      7.63 o 
   3  12   2     1816.86     1762.22     32.10 o 
   4  12   2        1.92        3.58      6.10 o 
   5  12   2      700.42      717.88     17.61 o 
   6  12   2     1120.42     1133.29     19.80 o 
   7  12   2       34.62       37.76      5.56 o 
   8  12   2      982.39      962.83     23.39 o 
   9  12   2      133.26      133.62     10.93 o 
  10  12   2       69.01       73.61     10.08 o 
  11  12   2      293.21      317.77     17.45 o 
  12  12   2      213.31      251.20     17.43 o 
  13  12   2       13.83       14.63     11.84 o 
  14  12   2      101.61       85.61     14.74 o 
 -14  13   2       75.33       86.66     19.03 o 
 -13  13   2      156.55      178.28     22.93 o 
 -12  13   2       85.55       78.94     14.44 o 
 -11  13   2      114.07       96.16     16.11 o 
 -10  13   2      360.77      388.29     17.76 o 
  -9  13   2      197.79      189.76     12.62 o 
  -8  13   2       45.02       36.53      7.96 o 
  -7  13   2      506.73      506.81     16.11 o 
  -6  13   2       49.15       37.19      7.39 o 
  -5  13   2      196.56      210.95     11.57 o 
  -4  13   2      603.98      638.43     16.57 o 
  -3  13   2      144.04      136.38      8.35 o 
  -2  13   2     1922.46     1897.67     29.08 o 
  -1  13   2      611.58      626.90     11.96 o 
   0  13   2      750.13      772.14     13.01 o 
   1  13   2      620.67      624.35     15.96 o 
   2  13   2     1799.64     1829.32     36.84 o 
   3  13   2      205.52      188.30      9.69 o 
   4  13   2      611.83      632.07     18.15 o 
   5  13   2      196.20      191.13     12.23 o 
   6  13   2       37.85       31.15      5.29 o 
   7  13   2      464.25      451.33     13.58 o 
   8  13   2       28.83       23.51      7.38 o 
   9  13   2      157.75      156.49     11.83 o 
  10  13   2      409.88      406.58     18.13 o 
  11  13   2      128.71      116.24     12.92 o 
  12  13   2       71.29       72.20     12.89 o 
  13  13   2      147.27      154.92     17.45 o 
  14  13   2       63.54       66.29     16.30 o 
 -13  14   2        4.61        8.98     13.61 o 
 -12  14   2       21.26        7.18     12.30 o 
 -11  14   2       11.25        2.14     11.25 o 
 -10  14   2      140.38      152.69     15.05 o 
  -9  14   2      118.23      130.86     13.31 o 
  -8  14   2      353.68      349.17     15.24 o 
  -7  14   2      503.94      533.44     19.35 o 
  -6  14   2      682.21      705.26     20.86 o 
  -5  14   2      914.24      961.70     21.86 o 
  -4  14   2      279.26      307.87     12.21 o 
  -3  14   2     1119.57     1136.97     23.29 o 
  -2  14   2      367.09      368.62     12.10 o 
  -1  14   2      330.51      331.52      9.06 o 
   0  14   2      304.25      272.27      9.10 o 
   1  14   2      361.11      380.20     11.09 o 
   2  14   2      299.91      270.09     14.02 o 
   3  14   2     1217.81     1237.23     28.92 o 
   4  14   2      239.50      267.63     12.16 o 
   5  14   2      791.66      812.82     27.27 o 
   6  14   2      678.06      683.15     17.98 o 
   7  14   2      531.37      528.71     18.21 o 
   8  14   2      360.16      348.62     17.65 o 
   9  14   2      152.51      148.50     12.30 o 
  10  14   2      175.10      156.60     16.50 o 
  11  14   2        9.42       16.56     11.75 o 
  12  14   2       17.69        7.13     12.57 o 
  13  14   2        7.48        4.60     13.52 o 
 -13  15   2        0.12        5.55     15.00 o 
 -12  15   2      233.44      220.90     19.66 o 
 -11  15   2       22.50       12.22     12.60 o 
 -10  15   2       65.45       59.21     13.11 o 
  -9  15   2      116.36      127.57     14.28 o 
  -8  15   2      108.69      123.00     11.48 o 
  -7  15   2      640.01      677.64     22.22 o 
  -6  15   2       36.85       30.85      8.22 o 
  -5  15   2       78.78       79.19      8.62 o 
  -4  15   2      141.54      145.76      9.65 o 
  -3  15   2       56.89       59.64      7.21 o 
  -2  15   2      603.40      632.80     16.44 o 
  -1  15   2      140.64      175.68     12.43 o 
   0  15   2     1304.72     1337.54     22.94 o 
   1  15   2      145.83      158.70      8.29 o 
   2  15   2      600.02      639.70     20.18 o 
   3  15   2       83.81      102.71     10.08 o 
   4  15   2       99.90      108.74     11.05 o 
   5  15   2      113.27      104.78      9.73 o 
   6  15   2       40.28       48.42      6.32 o 
   7  15   2      627.55      657.35     23.69 o 
   8  15   2      107.50      126.49     12.26 o 
   9  15   2      125.47      121.89     13.57 o 
  10  15   2       88.37      110.22     16.47 o 
  11  15   2       23.94       10.31     13.89 o 
  12  15   2      211.63      215.65     19.58 o 
  13  15   2        0.33        0.13     14.24 o 
 -12  16   2        5.93       -2.93     13.76 o 
 -11  16   2       34.06       23.01     13.62 o 
 -10  16   2       64.97       38.33     12.80 o 
  -9  16   2      103.77       92.69     13.81 o 
  -8  16   2      110.15       92.91     11.44 o 
  -7  16   2      524.17      500.75     20.08 o 
  -6  16   2      363.95      370.73     17.00 o 
  -5  16   2      663.46      658.11     19.45 o 
  -4  16   2      281.36      272.51     12.97 o 
  -3  16   2       49.11       58.45      7.48 o 
  -2  16   2      154.33      143.55     10.49 o 
  -1  16   2       58.63       65.57      8.02 o 
   0  16   2      560.21      564.07     15.33 o 
   1  16   2       48.19       56.65      6.41 o 
   2  16   2      154.28      147.99      8.41 o 
   3  16   2       87.42       90.12      8.20 o 
   4  16   2      261.04      268.33     12.86 o 
   5  16   2      623.98      622.76     17.02 o 
   6  16   2      364.36      368.27     12.97 o 
   7  16   2      533.08      530.54     18.03 o 
   8  16   2      110.31       98.66     12.23 o 
   9  16   2      130.30      118.51     16.19 o 
  10  16   2       69.77       51.73     12.88 o 
  11  16   2       26.22       16.25     13.61 o 
  12  16   2        1.91      -15.41     15.41 o 
 -11  17   2       33.65       17.66     14.15 o 
 -10  17   2        6.88        2.22     11.70 o 
  -9  17   2       17.02        1.67     10.63 o 
  -8  17   2       33.32       33.26     10.13 o 
  -7  17   2      287.53      281.24     19.72 o 
  -6  17   2       10.58       11.15      8.35 o 
  -5  17   2      133.13      129.79     10.66 o 
  -4  17   2        2.84        3.89      7.30 o 
  -3  17   2       66.13       52.35      8.68 o 
  -2  17   2      382.28      384.01     15.65 o 
  -1  17   2      396.01      423.16     16.03 o 
   0  17   2     1329.42     1391.53     29.56 o 
   1  17   2      379.27      384.58     14.90 o 
   2  17   2      412.59      391.09     13.26 o 
   3  17   2       46.85       42.01      6.26 o 
   4  17   2        6.15        7.24      5.31 o 
   5  17   2       92.90       85.96     10.47 o 
   6  17   2       16.00       20.60      8.67 o 
   7  17   2      312.61      300.75     18.99 o 
   8  17   2       27.08       30.70     10.04 o 
   9  17   2       32.45       10.51     12.36 o 
  10  17   2        4.28       12.58     12.43 o 
  11  17   2       24.45       13.77     16.12 o 
 -10  18   2       70.46       65.90     18.79 o 
  -9  18   2       92.31      100.58     22.36 o 
  -8  18   2       43.88       43.53     14.02 o 
  -7  18   2       90.71       83.09     14.01 o 
  -6  18   2      252.85      260.13     19.53 o 
  -5  18   2      246.65      265.66     16.38 o 
  -4  18   2        2.40       -0.84      7.59 o 
  -3  18   2      160.83      141.42     11.30 o 
  -2  18   2      223.28      229.60     16.61 o 
  -1  18   2       35.87       41.64      8.74 o 
   0  18   2      334.51      325.46     16.24 o 
   1  18   2       37.82       34.26      9.19 o 
   2  18   2      283.49      268.76     16.41 o 
   3  18   2      150.69      161.78     16.72 o 
   4  18   2        6.89        8.80      6.24 o 
   5  18   2      209.67      214.17     15.39 o 
   6  18   2      280.56      280.89     17.91 o 
   7  18   2       96.06      117.96     15.70 o 
   8  18   2       42.89       32.17     13.20 o 
   9  18   2      105.89       98.96     16.15 o 
  10  18   2       61.80       45.90     19.02 o 
  -9  19   2        9.81       10.09     17.86 o 
  -8  19   2       18.40       -4.13     14.06 o 
  -7  19   2      297.11      294.13     21.95 o 
  -6  19   2       76.72       58.86     15.61 o 
  -5  19   2       43.59       31.54     11.52 o 
  -4  19   2      115.43      106.19     12.78 o 
  -3  19   2       32.14       21.70      8.68 o 
  -2  19   2       59.50       55.78      9.53 o 
  -1  19   2      218.68      219.64     13.77 o 
   0  19   2       14.80       15.49      8.73 o 
   1  19   2      197.28      198.26     15.78 o 
   2  19   2       65.62       56.00     10.69 o 
   3  19   2       28.79       25.05      8.69 o 
   4  19   2      104.64       87.52     11.17 o 
   5  19   2       27.93       23.17      9.96 o 
   6  19   2       80.98       84.40     12.64 o 
   7  19   2      317.51      328.25     22.56 o 
   8  19   2       27.18       36.81     13.34 o 
   9  19   2       20.43       34.27     16.57 o 
  -8  20   2      150.05      163.85     24.68 o 
  -7  20   2        5.68       24.17     11.76 o 
  -6  20   2      198.50      199.11     24.18 o 
  -5  20   2       10.94       -0.12     11.09 o 
  -4  20   2       65.51       54.44     17.51 o 
  -3  20   2      254.67      263.74     17.79 o 
  -2  20   2       22.37       17.35      9.58 o 
  -1  20   2      106.46      123.37     13.99 o 
   0  20   2      271.21      257.74     18.73 o 
   1  20   2      121.93      124.61     15.17 o 
   2  20   2       15.30       21.82      9.72 o 
   3  20   2      272.18      246.99     20.48 o 
   4  20   2       63.63       58.07     11.76 o 
   5  20   2        6.53       11.79     11.18 o 
   6  20   2      225.13      236.72     20.18 o 
   7  20   2        9.68       15.75     13.22 o 
   8  20   2      134.18       96.33     28.06 o 
  -7  21   2      166.82      172.84     19.17 o 
  -6  21   2       47.82       54.95     15.72 o 
  -5  21   2       23.60       12.24     11.92 o 
  -4  21   2      197.19      168.00     18.82 o 
  -3  21   2       57.11       48.82     13.38 o 
  -2  21   2       58.33       46.47     12.65 o 
  -1  21   2      122.97      148.18     27.20 o 
   0  21   2       91.12       82.48     13.67 o 
   1  21   2      103.40       87.50     17.31 o 
   2  21   2       43.89       31.86     11.45 o 
   3  21   2       69.29       68.07     12.39 o 
   4  21   2      187.54      194.55     20.29 o 
   5  21   2       29.54       -1.25     10.83 o 
   6  21   2       42.07       45.23     13.64 o 
   7  21   2      172.13      184.56     27.71 o 
  -5  22   2        2.22       -5.90     13.17 o 
  -4  22   2       60.62       48.52     15.62 o 
  -3  22   2       94.07       90.74     15.76 o 
  -2  22   2       50.22       46.29     15.04 o 
  -1  22   2      111.77      117.63     18.96 o 
   0  22   2        2.43        4.91     11.18 o 
   1  22   2      117.78      136.16     22.09 o 
   2  22   2       41.77       29.71     12.08 o 
   3  22   2      103.64       91.24     14.65 o 
   4  22   2       56.17       75.16     20.48 o 
   5  22   2        0.89        6.54     11.97 o 
  -1  23   2      111.46      100.94     18.32 o 
   0  23   2        2.62        3.47     14.01 o 
   1  23   2       87.01       84.65     15.02 o 
   1   0   3      123.10      198.90     10.53 o 
   2   0   3      883.70      861.50     13.18 o 
   3   0   3    17695.84    17156.05    168.32 o 
   4   0   3      526.28      587.17      9.34 o 
   5   0   3      249.03      307.65      6.90 o 
   6   0   3        0.98        5.57      2.81 o 
   7   0   3      322.84      331.95      8.22 o 
   8   0   3        4.52        8.24      3.46 o 
   9   0   3       72.28       75.93      5.90 o 
  10   0   3        3.03       -2.05      4.82 o 
  11   0   3     1039.77     1055.56     21.79 o 
  12   0   3       51.46       65.24      9.72 o 
  13   0   3      866.99      832.18     24.05 o 
  14   0   3       78.29       64.39     11.41 o 
  15   0   3      114.46       99.68     14.63 o 
  16   0   3       69.19       51.25     15.26 o 
  17   0   3       50.00       40.69     18.53 o 
 -17   1   3        4.32      -17.74     17.74 o 
 -16   1   3        3.29        5.71     13.64 o 
 -15   1   3       12.37       -3.70     10.14 o 
 -14   1   3       13.35       -2.01      8.99 o 
 -13   1   3       13.78       22.22      8.76 o 
 -12   1   3       31.75       27.91      8.10 o 
 -11   1   3       48.15       56.75      7.90 o 
 -10   1   3      478.68      486.18     13.61 o 
  -9   1   3     1406.45     1446.68     21.29 o 
  -8   1   3     1574.08     1504.79     20.01 o 
  -7   1   3      909.61      942.03     14.39 o 
  -6   1   3     7398.02     7124.61     65.44 o 
  -5   1   3     4885.96     4696.49     46.92 o 
  -4   1   3     9256.76     9329.80     89.02 o 
  -3   1   3      511.19      571.33      8.81 o 
  -2   1   3     4794.91     4981.26     53.94 o 
  -1   1   3     3227.07     3342.53     47.37 o 
   0   1   3     6550.64     6216.23     84.47 o 
   1   1   3     3154.69     3324.75     56.20 o 
   2   1   3     4929.77     5095.68     57.22 o 
   3   1   3      525.74      584.92      8.47 o 
   4   1   3     8745.35     8785.28     82.53 o 
   5   1   3     5094.60     4867.30     46.89 o 
   6   1   3     7279.51     6940.86     67.32 o 
   7   1   3      979.17     1001.85     15.12 o 
   8   1   3     1544.87     1460.57     20.51 o 
   9   1   3     1359.06     1390.49     20.83 o 
  10   1   3      468.97      468.33     13.35 o 
  11   1   3       48.17       56.10      7.53 o 
  12   1   3       35.80       32.67      8.10 o 
  13   1   3       17.05        8.89      8.62 o 
  14   1   3       14.85       13.81     10.50 o 
  15   1   3       16.73       15.64     12.66 o 
  16   1   3        0.52        0.54     13.24 o 
  17   1   3        4.02      -10.10     15.61 o 
 -17   2   3       57.14       65.95     19.20 o 
 -16   2   3       65.77       44.55     14.63 o 
 -15   2   3       60.37       47.60     12.88 o 
 -14   2   3      180.85      183.59     14.25 o 
 -13   2   3      253.07      262.45     14.99 o 
 -12   2   3      297.08      352.39     14.81 o 
 -11   2   3      777.83      781.43     17.86 o 
 -10   2   3       84.63       65.58      6.93 o 
  -9   2   3      135.15      126.39      6.81 o 
  -8   2   3      346.98      365.93      9.32 o 
  -7   2   3     1295.89     1262.66     17.21 o 
  -6   2   3     1098.38     1121.34     15.02 o 
  -5   2   3      890.82      786.02     12.02 o 
  -4   2   3     3028.55     3206.52     35.35 o 
  -3   2   3     8284.30     8330.03     82.03 o 
  -2   2   3     4983.06     5087.46     52.52 o 
  -1   2   3     2999.96     3078.70     33.69 o 
   0   2   3     1643.34     1674.04     27.28 o 
   1   2   3     2776.50     2871.85     36.98 o 
   2   2   3     5413.63     5514.91     60.10 o 
   3   2   3     8607.13     8626.62     86.60 o 
   4   2   3     3167.25     3327.88     34.08 o 
   5   2   3      845.06      748.01     11.29 o 
   6   2   3     1042.35     1077.23     15.27 o 
   7   2   3     1301.04     1266.66     17.72 o 
   8   2   3      376.59      391.54      9.80 o 
   9   2   3      131.01      117.66      6.99 o 
  10   2   3      108.97       97.34      7.64 o 
  11   2   3      786.52      791.01     19.01 o 
  12   2   3      301.96      317.96     14.68 o 
  13   2   3      266.80      261.77     16.05 o 
  14   2   3      160.34      147.55     14.44 o 
  15   2   3       73.05       83.11     14.91 o 
  16   2   3       57.77       59.33     16.38 o 
  17   2   3       63.09       32.65     18.17 o 
 -17   3   3       29.58       19.29     16.71 o 
 -16   3   3       47.31       52.51     15.48 o 
 -15   3   3       64.16       61.00     13.99 o 
 -14   3   3       67.40       65.99     11.74 o 
 -13   3   3      119.56      110.81     12.17 o 
 -12   3   3       11.39        4.96      7.02 o 
 -11   3   3       47.66       50.90      7.04 o 
 -10   3   3     1086.96     1076.93     19.25 o 
  -9   3   3     1615.59     1601.36     22.39 o 
  -8   3   3     1007.71     1004.85     16.15 o 
  -7   3   3     1624.41     1570.97     20.64 o 
  -6   3   3     5402.82     5434.27     54.18 o 
  -5   3   3     3316.10     3100.17     31.71 o 
  -4   3   3     4408.20     4497.44     42.60 o 
  -3   3   3     2483.97     2489.10     24.61 o 
  -2   3   3      746.72      822.18     10.50 o 
  -1   3   3      233.28      252.19      5.32 o 
   0   3   3     1672.75     1926.40     28.76 o 
   1   3   3      276.73      291.09      7.28 o 
   2   3   3      634.01      719.30     13.43 o 
   3   3   3     2460.79     2526.12     29.34 o 
   4   3   3     4122.63     4209.25     47.56 o 
   5   3   3     3473.20     3238.24     31.97 o 
   6   3   3     5578.89     5607.38     54.28 o 
   7   3   3     1649.37     1591.44     20.63 o 
   8   3   3     1059.21     1016.19     16.83 o 
   9   3   3     1506.01     1480.55     23.83 o 
  10   3   3     1022.65     1007.17     19.89 o 
  11   3   3       67.00       69.59      8.02 o 
  12   3   3        6.01       -6.51      6.51 o 
  13   3   3      129.45      114.87     12.28 o 
  14   3   3       71.29       77.68     12.70 o 
  15   3   3       75.05       55.98     14.14 o 
  16   3   3       34.36       34.53     15.11 o 
  17   3   3       24.75       15.91     17.20 o 
 -17   4   3       55.69       45.59     18.04 o 
 -16   4   3       58.31       52.79     14.72 o 
 -15   4   3       36.40       39.08     13.25 o 
 -14   4   3      213.52      239.25     18.16 o 
 -13   4   3       57.34       47.46      9.95 o 
 -12   4   3      251.92      290.27     13.00 o 
 -11   4   3     1116.81     1127.80     20.88 o 
 -10   4   3       65.70       69.87      6.67 o 
  -9   4   3     1102.99     1071.76     18.22 o 
  -8   4   3      556.66      579.06     12.01 o 
  -7   4   3     1224.99     1174.27     16.45 o 
  -6   4   3     3880.09     3879.39     38.55 o 
  -5   4   3      233.05      205.55      5.59 o 
  -4   4   3      126.66      128.63      4.26 o 
  -3   4   3    11541.04    11511.97     95.34 o 
  -2   4   3     8671.28     8814.03     79.96 o 
  -1   4   3     7192.62     7349.12     77.03 o 
   0   4   3     7300.44     7265.55    104.38 o 
   1   4   3     6964.22     7057.88     89.29 o 
   2   4   3     8760.33     8828.46    108.95 o 
   3   4   3    11715.80    11680.23    142.42 o 
   4   4   3      195.58      186.22      5.13 o 
   5   4   3      192.58      164.13      5.64 o 
   6   4   3     3814.12     3812.35     38.16 o 
   7   4   3     1236.20     1196.19     17.65 o 
   8   4   3      617.66      655.69     13.61 o 
   9   4   3     1039.82     1016.87     19.73 o 
  10   4   3       48.82       46.48      6.84 o 
  11   4   3     1040.71     1073.00     22.58 o 
  12   4   3      272.48      289.11     14.05 o 
  13   4   3       91.49       94.83     11.72 o 
  14   4   3      222.94      222.25     17.39 o 
  15   4   3       46.91       40.83     13.64 o 
  16   4   3       65.96       61.68     16.20 o 
  17   4   3       59.61       73.64     20.37 o 
 -16   5   3       28.73       36.14     14.95 o 
 -15   5   3        9.80        7.29     11.73 o 
 -14   5   3       39.20       33.70     10.87 o 
 -13   5   3      360.64      357.56     17.10 o 
 -12   5   3       22.36       27.49      7.67 o 
 -11   5   3      103.23      115.34      8.35 o 
 -10   5   3      414.00      440.85     12.80 o 
  -9   5   3      168.18      156.33      7.73 o 
  -8   5   3      837.69      820.36     14.73 o 
  -7   5   3     1640.05     1675.22     22.00 o 
  -6   5   3     1234.07     1237.72     16.58 o 
  -5   5   3     2956.00     2931.69     30.19 o 
  -4   5   3      737.99      737.14     10.02 o 
  -3   5   3     1266.88     1149.63     12.15 o 
  -2   5   3     8989.60     9521.67     83.64 o 
  -1   5   3      890.25      961.91     11.66 o 
   0   5   3      498.47      537.44      9.15 o 
   1   5   3      821.38      877.93     13.04 o 
   2   5   3     9029.14     9448.60     96.28 o 
   3   5   3     1133.89     1026.72     16.92 o 
   4   5   3      719.85      718.09     12.02 o 
   5   5   3     3048.43     3026.05     32.65 o 
   6   5   3     1391.82     1403.07     17.59 o 
   7   5   3     1787.63     1830.81     24.27 o 
   8   5   3      754.30      725.58     15.59 o 
   9   5   3      118.06      112.09      7.70 o 
  10   5   3      393.05      404.46     13.46 o 
  11   5   3      106.36       96.84      8.75 o 
  12   5   3       34.17       28.83      7.71 o 
  13   5   3      346.86      375.93     17.55 o 
  14   5   3       43.73       44.57     12.36 o 
  15   5   3       16.07        6.72     12.54 o 
  16   5   3       24.02       23.05     15.41 o 
 -16   6   3       60.50       83.14     25.05 o 
 -15   6   3      140.53      145.64     17.80 o 
 -14   6   3      226.21      226.40     17.59 o 
 -13   6   3       49.39       58.69      9.76 o 
 -12   6   3      269.96      283.85     12.72 o 
 -11   6   3       78.24       71.20      7.79 o 
 -10   6   3      846.05      860.44     18.18 o 
  -9   6   3      514.59      485.91     12.58 o 
  -8   6   3      513.55      544.11     11.97 o 
  -7   6   3      646.56      615.04     10.91 o 
  -6   6   3      915.33      972.59     12.85 o 
  -5   6   3     1659.61     1644.15     19.81 o 
  -4   6   3      547.76      531.44      8.16 o 
  -3   6   3     3151.50     3409.68     32.13 o 
  -2   6   3     5530.75     5652.28     59.01 o 
  -1   6   3      136.68      142.96      3.98 o 
   0   6   3      960.09      785.10     11.79 o 
   1   6   3      134.43      125.54      4.47 o 
   2   6   3     5881.74     5968.00     61.22 o 
   3   6   3     3248.33     3465.48     40.67 o 
   4   6   3      613.42      585.28     10.53 o 
   5   6   3     1717.13     1696.25     19.84 o 
   6   6   3      832.18      878.67     13.64 o 
   7   6   3      653.83      613.19     13.71 o 
   8   6   3      547.65      538.02     13.34 o 
   9   6   3      532.26      494.44     13.62 o 
  10   6   3      741.43      770.83     18.14 o 
  11   6   3       65.55       49.67      7.73 o 
  12   6   3      237.01      232.63     12.95 o 
  13   6   3       65.00       78.74     10.27 o 
  14   6   3      263.32      288.97     18.96 o 
  15   6   3      117.13      108.94     17.75 o 
  16   6   3       74.34       85.12     18.55 o 
 -16   7   3        1.09       -1.06     19.98 o 
 -15   7   3       31.47       50.05     17.29 o 
 -14   7   3       25.13       11.76     11.94 o 
 -13   7   3       27.33       28.27      8.89 o 
 -12   7   3      336.49      346.49     15.10 o 
 -11   7   3      242.79      242.55     14.53 o 
 -10   7   3       44.90       31.80      6.14 o 
  -9   7   3      890.52      941.25     18.18 o 
  -8   7   3      886.17      877.43     14.89 o 
  -7   7   3      666.90      697.86     11.30 o 
  -6   7   3     1356.04     1332.53     18.59 o 
  -5   7   3     2552.64     2522.67     25.27 o 
  -4   7   3       58.02       54.84      3.08 o 
  -3   7   3     5826.01     5688.54     51.71 o 
  -2   7   3     1386.27     1450.43     17.36 o 
  -1   7   3     3466.38     3516.30     36.68 o 
   0   7   3      247.05      322.43      6.87 o 
   1   7   3     3437.91     3466.63     38.45 o 
   2   7   3     1413.09     1487.40     19.38 o 
   3   7   3     5450.82     5333.28     59.53 o 
   4   7   3       71.99       69.64      4.61 o 
   5   7   3     2472.17     2420.23     27.32 o 
   6   7   3     1430.80     1390.31     17.53 o 
   7   7   3      557.08      588.00     12.10 o 
   8   7   3      833.54      843.34     16.38 o 
   9   7   3      891.22      897.63     18.39 o 
  10   7   3       33.96       27.00      6.65 o 
  11   7   3      259.71      251.84     12.48 o 
  12   7   3      358.52      347.57     15.19 o 
  13   7   3       21.23       17.63      8.69 o 
  14   7   3       29.00       23.58     10.76 o 
  15   7   3       24.98       44.46     13.11 o 
  16   7   3        2.01       26.63     16.52 o 
 -16   8   3       97.55       69.43     26.45 o 
 -15   8   3      109.48      117.99     19.09 o 
 -14   8   3       97.67      107.32     16.61 o 
 -13   8   3       54.79       38.96      9.97 o 
 -12   8   3      169.11      152.06     12.07 o 
 -11   8   3       35.92       40.28      8.63 o 
 -10   8   3      413.14      410.55     14.01 o 
  -9   8   3       22.65       11.43      5.08 o 
  -8   8   3      281.00      256.36     11.06 o 
  -7   8   3      112.49      113.25      9.35 o 
  -6   8   3       50.68       53.98      6.50 o 
  -5   8   3     2110.11     2116.50     24.38 o 
  -4   8   3     2063.46     2085.77     21.02 o 
  -3   8   3      150.15      162.26      5.42 o 
  -2   8   3     7310.83     7207.27     76.98 o 
  -1   8   3      914.61      910.14     12.58 o 
   0   8   3     7148.07     7090.47     73.71 o 
   1   8   3      929.71      917.00     13.61 o 
   2   8   3     7632.11     7549.82     77.25 o 
   3   8   3      125.24      138.43      5.97 o 
   4   8   3     2171.66     2158.42     27.52 o 
   5   8   3     2095.25     2093.75     26.54 o 
   6   8   3       37.39       37.16      3.55 o 
   7   8   3      106.98      105.48      6.22 o 
   8   8   3      315.63      304.31     10.75 o 
   9   8   3       25.27       17.25      6.97 o 
  10   8   3      387.51      381.03     13.84 o 
  11   8   3       35.51       28.34      7.64 o 
  12   8   3      176.24      184.33     12.20 o 
  13   8   3       51.22       22.36      9.45 o 
  14   8   3       99.38       86.72     16.92 o 
  15   8   3      109.51      131.34     17.18 o 
  16   8   3       93.29       69.54     20.72 o 
 -15   9   3       74.73       93.69     23.53 o 
 -14   9   3       52.13       52.65     12.87 o 
 -13   9   3       13.67        8.77     10.11 o 
 -12   9   3      201.34      212.85     15.20 o 
 -11   9   3      602.35      612.74     21.14 o 
 -10   9   3      184.90      179.23     12.08 o 
  -9   9   3      636.53      663.60     19.61 o 
  -8   9   3      633.68      602.66     16.10 o 
  -7   9   3      519.52      478.37     12.67 o 
  -6   9   3     2335.22     2297.55     30.03 o 
  -5   9   3     1902.07     1874.35     27.23 o 
  -4   9   3     1878.85     1853.88     25.25 o 
  -3   9   3     4745.58     4893.13     50.63 o 
  -2   9   3     1465.73     1487.24     19.18 o 
  -1   9   3     1791.33     1813.37     21.63 o 
   0   9   3       84.06       87.68      3.98 o 
   1   9   3     1793.39     1789.03     22.78 o 
   2   9   3     1506.38     1500.15     20.28 o 
   3   9   3     4756.79     4827.78     53.89 o 
   4   9   3     1773.11     1780.21     28.69 o 
   5   9   3     2121.29     2070.97     26.44 o 
   6   9   3     2228.56     2161.51     26.35 o 
   7   9   3      437.64      424.47     10.72 o 
   8   9   3      677.63      674.53     17.08 o 
   9   9   3      608.91      631.64     16.15 o 
  10   9   3      197.39      178.70     10.63 o 
  11   9   3      609.49      620.77     18.76 o 
  12   9   3      201.73      220.61     15.20 o 
  13   9   3       19.46       -7.32      9.60 o 
  14   9   3       46.04       35.64     11.30 o 
  15   9   3       75.65       63.31     15.72 o 
 -15  10   3       47.80       69.02     17.95 o 
 -14  10   3      113.58      110.23     17.04 o 
 -13  10   3        7.65       14.46     10.25 o 
 -12  10   3      151.38      158.98     13.57 o 
 -11  10   3      196.17      221.71     13.81 o 
 -10  10   3       71.06       76.26     10.03 o 
  -9  10   3      234.24      205.82     11.90 o 
  -8  10   3      225.76      204.00     10.65 o 
  -7  10   3      433.55      433.27     13.13 o 
  -6  10   3      509.06      522.10     12.73 o 
  -5  10   3     1622.91     1599.35     24.61 o 
  -4  10   3      719.28      709.41     14.76 o 
  -3  10   3     1342.90     1470.82     22.62 o 
  -2  10   3     4924.04     4918.51     54.85 o 
  -1  10   3     1259.51     1262.84     17.64 o 
   0  10   3     3754.93     3807.60     42.15 o 
   1  10   3     1391.13     1359.86     21.59 o 
   2  10   3     4600.02     4572.08     56.74 o 
   3  10   3     1398.87     1526.54     22.99 o 
   4  10   3      623.69      580.47     12.65 o 
   5  10   3     1604.87     1599.95     23.29 o 
   6  10   3      544.10      536.26     10.27 o 
   7  10   3      414.09      401.61     10.69 o 
   8  10   3      203.13      193.70      9.60 o 
   9  10   3      223.21      210.60     13.41 o 
  10  10   3       80.67       71.80      8.27 o 
  11  10   3      218.49      233.01     12.65 o 
  12  10   3      179.61      191.62     13.66 o 
  13  10   3        3.25        3.70     10.36 o 
  14  10   3      101.41       90.61     14.59 o 
  15  10   3       57.14       51.40     17.24 o 
 -15  11   3        2.63      -16.61     16.61 o 
 -14  11   3       91.58      113.80     17.23 o 
 -13  11   3      107.55      121.21     13.84 o 
 -12  11   3      101.12      103.48     12.43 o 
 -11  11   3      224.27      246.18     16.32 o 
 -10  11   3      455.46      459.76     17.45 o 
  -9  11   3      201.17      233.91     12.79 o 
  -8  11   3      285.78      267.74     11.94 o 
  -7  11   3      582.65      541.07     14.49 o 
  -6  11   3      219.02      200.43      8.90 o 
  -5  11   3     1376.15     1353.30     26.71 o 
  -4  11   3     1136.04     1130.48     22.44 o 
  -3  11   3     1591.22     1632.62     26.97 o 
  -2  11   3     1141.83     1133.35     18.65 o 
  -1  11   3      418.02      412.27      9.15 o 
   0  11   3      368.39      344.29      9.40 o 
   1  11   3      377.29      350.62     10.14 o 
   2  11   3     1186.79     1176.23     18.86 o 
   3  11   3     1778.52     1844.55     24.87 o 
   4  11   3     1158.42     1158.48     18.65 o 
   5  11   3     1500.55     1538.72     23.63 o 
   6  11   3      191.52      188.64      6.21 o 
   7  11   3      522.73      500.27     11.92 o 
   8  11   3      360.65      353.63     11.86 o 
   9  11   3      175.74      176.50     10.77 o 
  10  11   3      461.77      463.94     16.55 o 
  11  11   3      251.25      268.41     14.85 o 
  12  11   3       93.72      102.81     11.32 o 
  13  11   3      113.68       74.74     13.25 o 
  14  11   3       84.91       97.42     15.27 o 
  15  11   3        4.08      -13.30     15.17 o 
 -14  12   3      217.10      266.69     20.41 o 
 -13  12   3      103.84      108.34     19.04 o 
 -12  12   3      185.06      210.27     17.08 o 
 -11  12   3      484.30      522.07     21.06 o 
 -10  12   3       21.59       29.75      9.05 o 
  -9  12   3      392.03      364.97     15.81 o 
  -8  12   3      137.72      105.41      8.81 o 
  -7  12   3      866.78      868.04     18.67 o 
  -6  12   3      150.12      141.25     10.26 o 
  -5  12   3      604.43      566.15     20.06 o 
  -4  12   3       61.91       53.41      6.62 o 
  -3  12   3     1100.38     1088.81     27.53 o 
  -2  12   3      726.29      706.33     14.85 o 
  -1  12   3      613.24      599.16     12.83 o 
   0  12   3     1263.00     1266.81     21.06 o 
   1  12   3      566.37      562.97     14.12 o 
   2  12   3      665.95      649.15     13.84 o 
   3  12   3      963.59      925.89     17.86 o 
   4  12   3       70.14       72.42      7.40 o 
   5  12   3      583.98      593.52     18.02 o 
   6  12   3      179.48      195.28     13.04 o 
   7  12   3      846.65      857.17     18.35 o 
   8  12   3      126.57      114.05      9.49 o 
   9  12   3      419.03      414.05     16.62 o 
  10  12   3       34.41       39.06      7.19 o 
  11  12   3      554.86      595.47     18.35 o 
  12  12   3      199.40      182.03     15.29 o 
  13  12   3       78.17       80.54     13.66 o 
  14  12   3      195.59      201.66     18.12 o 
 -14  13   3       24.04        2.77     15.99 o 
 -13  13   3       93.47      101.56     16.53 o 
 -12  13   3        5.43       -4.27     11.68 o 
 -11  13   3       49.58       33.23     11.87 o 
 -10  13   3      134.19      125.11     14.20 o 
  -9  13   3        9.63       -2.17      8.96 o 
  -8  13   3      429.36      442.84     18.77 o 
  -7  13   3      464.59      450.62     16.53 o 
  -6  13   3      251.55      279.54     13.68 o 
  -5  13   3      594.85      584.37     16.76 o 
  -4  13   3      489.60      487.96     15.10 o 
  -3  13   3       86.36       85.87      8.55 o 
  -2  13   3      671.65      705.55     16.88 o 
  -1  13   3       21.36       20.90      4.31 o 
   0  13   3      420.98      440.21      9.38 o 
   1  13   3       29.81       25.43      5.74 o 
   2  13   3      743.69      791.13     17.52 o 
   3  13   3      106.12      102.74      8.86 o 
   4  13   3      547.76      581.79     17.48 o 
   5  13   3      544.26      547.68     18.99 o 
   6  13   3      190.14      219.23     14.06 o 
   7  13   3      443.03      454.57     21.87 o 
   8  13   3      479.06      513.04     20.41 o 
   9  13   3       25.26       23.23      8.14 o 
  10  13   3      125.93      123.90     12.03 o 
  11  13   3       53.85       47.32     10.83 o 
  12  13   3        8.14       -2.60     10.22 o 
  13  13   3       94.93       78.52     14.05 o 
  14  13   3       20.17       10.12     14.69 o 
 -13  14   3      263.40      262.09     29.19 o 
 -12  14   3       20.03       38.90     14.34 o 
 -11  14   3      443.43      444.96     24.49 o 
 -10  14   3       34.63       21.85     11.49 o 
  -9  14   3      116.53      125.94     14.22 o 
  -8  14   3      324.55      295.28     16.45 o 
  -7  14   3      916.32      919.39     23.90 o 
  -6  14   3        5.27        3.89      6.86 o 
  -5  14   3        8.24       -2.72      5.89 o 
  -4  14   3      198.98      201.71     10.86 o 
  -3  14   3      603.99      598.00     16.41 o 
  -2  14   3      199.48      186.63      9.76 o 
  -1  14   3      956.92      937.08     18.40 o 
   0  14   3      352.39      392.11      9.31 o 
   1  14   3      961.16      977.96     24.40 o 
   2  14   3      226.68      219.58     12.84 o 
   3  14   3      581.32      615.35     18.45 o 
   4  14   3      192.01      183.76     11.70 o 
   5  14   3       19.79       28.34      8.02 o 
   6  14   3       10.01       -1.48      7.72 o 
   7  14   3      901.59      909.38     22.98 o 
   8  14   3      316.63      326.34     17.12 o 
   9  14   3      147.41      143.47     13.87 o 
  10  14   3       29.01       28.17      9.93 o 
  11  14   3      511.07      527.79     29.69 o 
  12  14   3       15.28       21.12     11.99 o 
  13  14   3      221.06      212.87     20.60 o 
 -13  15   3       29.08        4.96     15.73 o 
 -12  15   3        3.60        1.45     12.86 o 
 -11  15   3       53.36       32.50     13.51 o 
 -10  15   3      151.12      139.59     16.15 o 
  -9  15   3      268.48      252.14     18.12 o 
  -8  15   3      692.94      671.28     22.29 o 
  -7  15   3       29.34       23.92      8.34 o 
  -6  15   3     1289.98     1299.68     30.62 o 
  -5  15   3      672.14      655.30     20.31 o 
  -4  15   3      228.57      232.34     12.01 o 
  -3  15   3      130.12      119.05      8.82 o 
  -2  15   3       45.67       41.68      6.50 o 
  -1  15   3        2.53       -3.56      4.82 o 
   0  15   3      151.41      148.93      7.40 o 
   1  15   3        3.91        7.78      6.60 o 
   2  15   3       74.80       69.05      9.17 o 
   3  15   3      125.87      127.26     10.97 o 
   4  15   3      232.33      230.15     13.15 o 
   5  15   3      659.13      658.39     29.50 o 
   6  15   3     1278.02     1363.94     51.27 o 
   7  15   3       33.38       31.36      6.97 o 
   8  15   3      724.34      734.57     34.82 o 
   9  15   3      291.97      298.55     18.35 o 
  10  15   3      152.40      130.98     16.73 o 
  11  15   3       44.16       31.24     14.72 o 
  12  15   3        3.54      -13.79     13.79 o 
  13  15   3       23.54        2.25     18.98 o 
 -12  16   3        4.17       -1.94     14.72 o 
 -11  16   3      150.53      173.22     18.84 o 
 -10  16   3       22.36       22.67     11.87 o 
  -9  16   3       14.67       17.97     11.33 o 
  -8  16   3       49.71       42.22      9.83 o 
  -7  16   3      147.39      149.50     12.17 o 
  -6  16   3       56.23       45.01      9.55 o 
  -5  16   3      135.67      151.91     12.66 o 
  -4  16   3      136.71      106.33      9.55 o 
  -3  16   3      192.21      188.35     11.08 o 
  -2  16   3      162.35      148.47     10.46 o 
  -1  16   3      985.49     1006.55     24.27 o 
   0  16   3        5.79        1.47      5.00 o 
   1  16   3     1091.88     1090.32     21.39 o 
   2  16   3      158.18      158.55     12.19 o 
   3  16   3      183.21      158.90     14.65 o 
   4  16   3      136.65      137.29     14.53 o 
   5  16   3      109.63      123.68     12.38 o 
   6  16   3       46.00       40.80      6.37 o 
   7  16   3      144.69      139.99     12.13 o 
   8  16   3       57.45       48.43     10.22 o 
   9  16   3       15.19       29.79     11.93 o 
  10  16   3       28.31        6.70     12.52 o 
  11  16   3      152.77      149.10     19.39 o 
  12  16   3        4.50       17.19     16.75 o 
 -11  17   3       11.58       -8.18     13.41 o 
 -10  17   3       82.88       56.24     14.26 o 
  -9  17   3      105.91      129.55     15.62 o 
  -8  17   3      287.26      316.56     17.42 o 
  -7  17   3       54.46       39.67      9.61 o 
  -6  17   3      607.96      689.61     22.82 o 
  -5  17   3      487.66      466.57     18.67 o 
  -4  17   3      203.86      233.72     13.06 o 
  -3  17   3       13.51       17.68      7.52 o 
  -2  17   3        0.39       -6.69      6.69 o 
  -1  17   3      197.99      175.34     11.65 o 
   0  17   3        1.40       -5.71      6.76 o 
   1  17   3      211.54      204.15     11.10 o 
   2  17   3        2.05       -3.50      5.70 o 
   3  17   3       14.59       19.23      8.77 o 
   4  17   3      179.37      173.96     14.07 o 
   5  17   3      507.25      532.16     23.22 o 
   6  17   3      594.44      648.64     17.71 o 
   7  17   3       64.58       45.74     11.31 o 
   8  17   3      349.10      370.97     21.25 o 
   9  17   3       98.39       78.85     14.21 o 
  10  17   3       89.46       90.11     14.86 o 
  11  17   3        9.59       24.36     16.77 o 
 -10  18   3       25.94       24.38     14.66 o 
  -9  18   3       56.38       38.99     13.41 o 
  -8  18   3       16.70        6.18      9.40 o 
  -7  18   3        4.72        7.50      8.86 o 
  -6  18   3       14.90       18.28      9.22 o 
  -5  18   3       39.93       29.92      9.71 o 
  -4  18   3       84.20       80.19     11.06 o 
  -3  18   3      349.89      379.64     17.03 o 
  -2  18   3      193.52      208.50     14.35 o 
  -1  18   3      216.49      221.17     12.97 o 
   0  18   3       91.95       68.36      9.93 o 
   1  18   3      298.20      307.22     24.23 o 
   2  18   3      165.49      175.45     13.20 o 
   3  18   3      373.05      396.04     16.29 o 
   4  18   3       96.98       84.68     13.83 o 
   5  18   3       29.12       35.87      9.21 o 
   6  18   3       16.48       11.48      8.87 o 
   7  18   3        4.20       -7.03      9.94 o 
   8  18   3       23.18        2.83     10.20 o 
   9  18   3       65.82       50.48     13.92 o 
  10  18   3       16.88       28.55     17.65 o 
  -9  19   3       30.83       44.83     17.21 o 
  -8  19   3      172.10      210.79     20.41 o 
  -7  19   3      155.43      147.29     14.26 o 
  -6  19   3      183.05      184.76     15.59 o 
  -5  19   3      188.81      187.34     15.27 o 
  -4  19   3      202.24      210.72     15.37 o 
  -3  19   3       20.78        7.31      8.59 o 
  -2  19   3       54.17       53.47      9.51 o 
  -1  19   3       70.20       70.21     11.36 o 
   0  19   3      134.76      127.36     12.18 o 
   1  19   3       80.20       73.50     10.75 o 
   2  19   3       53.23       38.28      9.15 o 
   3  19   3       10.25        7.65      7.82 o 
   4  19   3      170.42      142.70     13.95 o 
   5  19   3      204.43      181.97     14.85 o 
   6  19   3      157.12      167.67     16.95 o 
   7  19   3      168.14      162.17     17.21 o 
   8  19   3      195.34      231.30     20.59 o 
   9  19   3       22.05       13.67     14.28 o 
  -8  20   3      109.61      104.72     30.69 o 
  -7  20   3       15.83       13.52     12.57 o 
  -6  20   3      173.67      152.71     19.49 o 
  -5  20   3       92.18       84.57     14.66 o 
  -4  20   3       59.94       48.72     11.37 o 
  -3  20   3      197.22      216.07     19.24 o 
  -2  20   3       63.95       60.22     10.19 o 
  -1  20   3       64.53       55.94     11.84 o 
   0  20   3      113.69      103.67     13.46 o 
   1  20   3       78.04       53.15     11.49 o 
   2  20   3       89.28       68.15     11.47 o 
   3  20   3      190.71      183.78     19.10 o 
   4  20   3       80.82       69.11     11.87 o 
   5  20   3       86.17       67.80     13.03 o 
   6  20   3      168.04      181.95     19.80 o 
   7  20   3       15.67        4.88     11.40 o 
   8  20   3      120.17      115.54     19.24 o 
  -7  21   3       73.66       73.80     15.97 o 
  -6  21   3       10.47        5.06     13.67 o 
  -5  21   3       87.48       51.61     16.13 o 
  -4  21   3       33.27        4.16     13.51 o 
  -3  21   3      139.12      124.17     16.73 o 
  -2  21   3       55.13       52.11     13.01 o 
  -1  21   3       43.11       49.76     12.72 o 
   0  21   3       65.32       45.96     16.10 o 
   1  21   3       45.70       57.32     12.43 o 
   2  21   3       53.43       45.46     12.05 o 
   3  21   3      114.90      101.48     13.86 o 
   4  21   3       36.27       25.72     10.71 o 
   5  21   3       84.77       80.85     26.76 o 
   6  21   3       15.20       -7.59     12.10 o 
   7  21   3       77.36       57.81     17.53 o 
  -4  22   3      102.25       63.00     15.90 o 
  -3  22   3       41.65       63.87     18.18 o 
  -2  22   3      138.33      146.21     19.99 o 
  -1  22   3       15.19       25.50     12.39 o 
   0  22   3      242.92      224.67     19.64 o 
   1  22   3       12.34       14.85     11.45 o 
   2  22   3      131.62      113.26     17.60 o 
   3  22   3       39.71       19.97     15.33 o 
   4  22   3      113.26      126.24     16.37 o 
   0   0   4     1235.16     1326.31     24.84 o 
   1   0   4      983.45     1066.87     14.17 o 
   2   0   4     2199.47     2140.89     25.46 o 
   3   0   4      680.06      709.49     10.45 o 
   4   0   4      239.76      251.21      5.89 o 
   5   0   4     1111.64     1021.67     14.53 o 
   6   0   4     1035.43     1085.39     15.47 o 
   7   0   4     4948.24     4718.53     47.11 o 
   8   0   4      872.43      777.89     14.03 o 
   9   0   4     3825.69     3991.09     46.16 o 
  10   0   4      471.73      514.90     14.20 o 
  11   0   4      347.91      342.62     13.27 o 
  12   0   4      788.42      833.36     22.90 o 
  13   0   4        0.33        6.72      8.44 o 
  14   0   4        9.16       12.04      9.52 o 
  15   0   4        1.42      -10.62     10.62 o 
  16   0   4        2.76        1.85     13.77 o 
  17   0   4       49.52       36.13     18.63 o 
 -17   1   4       19.22       12.92     17.03 o 
 -16   1   4      106.27      103.88     17.59 o 
 -15   1   4      125.97      115.17     15.17 o 
 -14   1   4      230.54      235.48     15.37 o 
 -13   1   4      100.53       96.89     11.22 o 
 -12   1   4      514.23      482.25     17.90 o 
 -11   1   4       70.68       65.84      8.28 o 
 -10   1   4     1464.13     1538.01     24.96 o 
  -9   1   4      447.76      440.33     11.31 o 
  -8   1   4      522.56      493.27     10.62 o 
  -7   1   4      831.38      855.73     13.03 o 
  -6   1   4     2040.44     2070.00     23.71 o 
  -5   1   4     4011.05     4003.05     42.03 o 
  -4   1   4     6089.36     6198.19     61.61 o 
  -3   1   4      972.27     1079.26     15.03 o 
  -2   1   4     2916.78     2878.62     32.51 o 
  -1   1   4     1797.45     1890.54     21.54 o 
   0   1   4       96.79      145.22      4.48 o 
   1   1   4     1753.08     1858.90     23.69 o 
   2   1   4     2837.59     2816.04     30.13 o 
   3   1   4      891.77     1017.01     13.61 o 
   4   1   4     6324.56     6523.07     59.63 o 
   5   1   4     3982.73     4039.72     40.57 o 
   6   1   4     2060.01     2106.29     24.56 o 
   7   1   4      814.13      877.31     14.14 o 
   8   1   4      494.98      458.84     10.79 o 
   9   1   4      430.42      429.43     11.84 o 
  10   1   4     1390.12     1436.12     24.52 o 
  11   1   4       78.11       88.34      8.59 o 
  12   1   4      511.12      511.86     17.59 o 
  13   1   4      113.39      125.99     12.12 o 
  14   1   4      214.23      218.94     16.12 o 
  15   1   4      114.04      101.08     16.06 o 
  16   1   4      116.82      115.62     21.27 o 
  17   1   4       15.54       15.76     21.07 o 
 -17   2   4       92.67       88.95     20.40 o 
 -16   2   4        5.60        2.85     13.13 o 
 -15   2   4        4.87       12.51     10.60 o 
 -14   2   4        3.86       -2.49     10.59 o 
 -13   2   4      193.62      194.11     13.71 o 
 -12   2   4      587.87      606.87     19.03 o 
 -11   2   4      189.60      175.29     10.78 o 
 -10   2   4      704.81      680.21     15.12 o 
  -9   2   4     2992.12     2903.43     34.59 o 
  -8   2   4      809.70      796.10     13.59 o 
  -7   2   4     3784.90     3688.74     38.72 o 
  -6   2   4      429.29      439.31      9.10 o 
  -5   2   4     4909.85     4802.97     45.30 o 
  -4   2   4     2185.12     2206.32     24.43 o 
  -3   2   4     3702.17     3896.62     40.11 o 
  -2   2   4     2268.64     2416.69     26.10 o 
  -1   2   4     1095.88     1158.37     14.35 o 
   0   2   4      272.46      302.17      5.68 o 
   1   2   4     1189.76     1241.20     14.44 o 
   2   2   4     2294.12     2411.30     28.53 o 
   3   2   4     3274.10     3497.66     37.08 o 
   4   2   4     2285.91     2332.10     24.49 o 
   5   2   4     4370.74     4271.47     41.95 o 
   6   2   4      534.95      551.04     10.05 o 
   7   2   4     3938.52     3817.95     40.21 o 
   8   2   4      729.45      731.45     14.26 o 
   9   2   4     2943.58     2862.42     35.86 o 
  10   2   4      654.27      631.61     16.07 o 
  11   2   4      181.19      184.80     10.64 o 
  12   2   4      587.02      587.89     20.11 o 
  13   2   4      175.89      191.10     18.10 o 
  14   2   4        3.50        0.98      9.71 o 
  15   2   4        8.61       14.43     12.48 o 
  16   2   4        9.12       24.30     14.36 o 
  17   2   4       78.25       75.31     20.01 o 
 -17   3   4       72.31       63.28     18.95 o 
 -16   3   4       27.48       26.91     15.58 o 
 -15   3   4       77.77       73.44     14.97 o 
 -14   3   4      189.92      194.75     16.06 o 
 -13   3   4      139.99      135.68     12.04 o 
 -12   3   4      336.16      294.04     13.83 o 
 -11   3   4      141.17      165.85      9.99 o 
 -10   3   4     1218.10     1237.78     21.79 o 
  -9   3   4      407.64      392.24     12.03 o 
  -8   3   4      531.74      515.62     11.42 o 
  -7   3   4       61.51       71.43      4.58 o 
  -6   3   4     3956.44     3948.49     39.13 o 
  -5   3   4      208.73      197.99      5.48 o 
  -4   3   4     1337.31     1162.48     14.45 o 
  -3   3   4      685.46      719.92     10.75 o 
  -2   3   4     1673.97     1726.80     18.78 o 
  -1   3   4     5048.06     5331.18     48.36 o 
   0   3   4      203.11      251.50      7.71 o 
   1   3   4     4787.87     5013.89     62.79 o 
   2   3   4     1570.97     1642.28     19.07 o 
   3   3   4      874.17      920.64     11.70 o 
   4   3   4     1424.11     1243.05     16.27 o 
   5   3   4      175.04      161.67      5.06 o 
   6   3   4     3925.87     3814.08     39.07 o 
   7   3   4       80.86      100.06      5.33 o 
   8   3   4      579.91      552.77     12.19 o 
   9   3   4      391.40      405.67     12.00 o 
  10   3   4     1155.61     1181.74     22.88 o 
  11   3   4      127.48      134.23      9.96 o 
  12   3   4      312.03      288.13     14.13 o 
  13   3   4      166.27      162.28     13.40 o 
  14   3   4      220.65      223.43     16.30 o 
  15   3   4       65.67       70.01     15.05 o 
  16   3   4       39.58       46.23     15.28 o 
  17   3   4       69.73      105.57     23.39 o 
 -16   4   4       89.35       58.58     15.43 o 
 -15   4   4       15.76       29.86     12.62 o 
 -14   4   4       75.30       88.27     15.32 o 
 -13   4   4      282.00      304.70     15.45 o 
 -12   4   4      251.14      232.09     12.94 o 
 -11   4   4       28.65       21.44      6.44 o 
 -10   4   4      583.22      610.83     14.51 o 
  -9   4   4      476.10      472.88     12.18 o 
  -8   4   4      145.93      148.09      6.69 o 
  -7   4   4     2441.70     2453.58     27.92 o 
  -6   4   4      776.24      805.05     12.56 o 
  -5   4   4     2473.24     2373.64     24.49 o 
  -4   4   4     6272.81     6039.38     53.36 o 
  -3   4   4      593.91      672.30      9.32 o 
  -2   4   4     1478.37     1559.29     16.15 o 
  -1   4   4     3143.34     3182.88     30.06 o 
   0   4   4     8062.71     8102.25     85.80 o 
   1   4   4     3224.56     3242.15     38.73 o 
   2   4   4     1353.09     1431.63     20.48 o 
   3   4   4      600.53      675.93     12.68 o 
   4   4   4     6077.34     5908.67     60.63 o 
   5   4   4     2478.58     2318.81     26.07 o 
   6   4   4      861.40      866.57     12.29 o 
   7   4   4     2489.27     2493.98     30.04 o 
   8   4   4      103.05      114.68      6.77 o 
   9   4   4      492.34      503.45     13.90 o 
  10   4   4      595.62      584.51     15.87 o 
  11   4   4       31.91       32.74      7.04 o 
  12   4   4      245.73      213.13     12.65 o 
  13   4   4      256.70      264.30     14.91 o 
  14   4   4       80.09       88.76     13.13 o 
  15   4   4       21.05       16.33     13.36 o 
  16   4   4       82.03       86.69     18.42 o 
 -16   5   4       35.98       24.28     14.23 o 
 -15   5   4      225.85      221.87     20.08 o 
 -14   5   4       91.74       95.99     13.34 o 
 -13   5   4      309.12      324.56     16.72 o 
 -12   5   4      196.10      206.97     12.72 o 
 -11   5   4      546.25      568.84     15.17 o 
 -10   5   4      336.52      338.50     11.55 o 
  -9   5   4      364.19      375.77     11.17 o 
  -8   5   4      113.45      107.72      6.38 o 
  -7   5   4      997.01      979.55     14.91 o 
  -6   5   4     1629.88     1586.45     18.98 o 
  -5   5   4      225.31      207.02      5.71 o 
  -4   5   4     1223.81     1261.92     15.56 o 
  -3   5   4      825.58      905.56     11.03 o 
  -2   5   4     3855.14     3885.64     36.22 o 
  -1   5   4     4886.51     4905.67     44.75 o 
   0   5   4     1480.78     1589.11     19.20 o 
   1   5   4     4486.25     4495.71     52.03 o 
   2   5   4     3753.96     3815.13     46.26 o 
   3   5   4      702.68      756.16     15.07 o 
   4   5   4     1396.86     1407.33     17.73 o 
   5   5   4      290.30      270.77      7.00 o 
   6   5   4     1653.40     1616.45     20.87 o 
   7   5   4     1031.21     1024.19     17.82 o 
   8   5   4      129.77      133.50      7.60 o 
   9   5   4      347.81      352.92     11.99 o 
  10   5   4      285.94      294.75     12.11 o 
  11   5   4      451.99      480.93     15.60 o 
  12   5   4      219.96      224.33     12.45 o 
  13   5   4      358.60      373.18     16.69 o 
  14   5   4      101.68       92.72     15.49 o 
  15   5   4      249.58      291.10     22.95 o 
  16   5   4       23.85       28.78     14.67 o 
 -16   6   4      116.49       75.07     21.42 o 
 -15   6   4       52.80       53.27     16.16 o 
 -14   6   4       64.37       51.97     12.20 o 
 -13   6   4       35.44       57.24     10.19 o 
 -12   6   4      141.48      161.58     11.03 o 
 -11   6   4       65.23       63.77      7.60 o 
 -10   6   4      186.37      183.64      9.39 o 
  -9   6   4      649.69      661.55     14.45 o 
  -8   6   4       97.23      112.13      6.48 o 
  -7   6   4      730.82      687.63     12.17 o 
  -6   6   4     3176.11     3091.12     30.33 o 
  -5   6   4     1499.35     1413.92     17.34 o 
  -4   6   4     5252.69     5288.91     47.56 o 
  -3   6   4      368.35      362.95      6.27 o 
  -2   6   4      570.24      539.18      8.86 o 
  -1   6   4     1933.70     1906.17     20.55 o 
   0   6   4     6954.38     7084.12     76.00 o 
   1   6   4     2109.60     2085.30     25.06 o 
   2   6   4      591.22      547.49     10.01 o 
   3   6   4      344.80      345.72      8.66 o 
   4   6   4     4841.32     4948.50     58.93 o 
   5   6   4     1511.72     1421.53     18.32 o 
   6   6   4     3213.28     3051.46     34.76 o 
   7   6   4      745.38      737.92     13.86 o 
   8   6   4      131.50      141.92      8.10 o 
   9   6   4      596.05      588.93     15.26 o 
  10   6   4      222.76      222.26     10.84 o 
  11   6   4       84.48       76.50      8.28 o 
  12   6   4      121.14      120.95     11.00 o 
  13   6   4       31.83       34.37     10.27 o 
  14   6   4       66.38       53.58     12.46 o 
  15   6   4       52.88       56.70     14.24 o 
  16   6   4      102.75      114.96     19.10 o 
 -16   7   4      156.52      153.48     28.39 o 
 -15   7   4      218.95      220.08     22.97 o 
 -14   7   4       35.97       34.40     12.92 o 
 -13   7   4      383.41      417.35     18.59 o 
 -12   7   4      377.13      371.28     15.34 o 
 -11   7   4      313.46      306.22     12.49 o 
 -10   7   4       42.13       37.76      6.29 o 
  -9   7   4      242.53      239.90      9.66 o 
  -8   7   4      266.52      250.78      7.46 o 
  -7   7   4      481.28      444.13     10.50 o 
  -6   7   4       92.24      109.11      5.43 o 
  -5   7   4       35.10       36.97      3.70 o 
  -4   7   4     1170.44     1220.08     14.56 o 
  -3   7   4     1333.45     1410.12     17.56 o 
  -2   7   4     1658.32     1594.30     17.77 o 
  -1   7   4     8819.43     8542.53     86.72 o 
   0   7   4      237.70      284.08      7.05 o 
   1   7   4     8774.40     8430.40     87.39 o 
   2   7   4     1610.57     1522.90     20.69 o 
   3   7   4     1350.20     1401.96     20.67 o 
   4   7   4     1257.51     1296.43     20.32 o 
   5   7   4       53.65       50.89      3.55 o 
   6   7   4      124.16      143.95      5.67 o 
   7   7   4      499.60      470.89     11.43 o 
   8   7   4      228.14      210.52      9.76 o 
   9   7   4      217.37      232.03     10.91 o 
  10   7   4       44.28       47.69      7.60 o 
  11   7   4      228.07      212.32     11.86 o 
  12   7   4      397.63      436.83     16.38 o 
  13   7   4      421.96      465.01     18.72 o 
  14   7   4       32.05       21.43     11.03 o 
  15   7   4      222.67      226.97     18.80 o 
  16   7   4      151.57      175.31     21.41 o 
 -16   8   4       68.99       60.48     24.47 o 
 -15   8   4       99.43      112.36     19.31 o 
 -14   8   4        2.43       12.82     11.83 o 
 -13   8   4        4.50       10.77      8.86 o 
 -12   8   4      102.42      105.72      9.57 o 
 -11   8   4      169.74      152.31      9.87 o 
 -10   8   4      397.53      405.72     13.00 o 
  -9   8   4      745.72      718.86     18.50 o 
  -8   8   4      942.05      923.70     18.89 o 
  -7   8   4        1.49       -3.98      3.98 o 
  -6   8   4     1865.85     1869.01     26.12 o 
  -5   8   4     2658.19     2630.54     33.74 o 
  -4   8   4     2156.00     2151.06     23.27 o 
  -3   8   4      373.57      380.60      7.83 o 
  -2   8   4     5237.30     5246.56     52.91 o 
  -1   8   4      372.78      379.48      7.61 o 
   0   8   4     1614.26     1895.67     23.78 o 
   1   8   4      431.32      428.58      8.77 o 
   2   8   4     4901.87     4932.80     55.51 o 
   3   8   4      397.63      383.51      9.29 o 
   4   8   4     1956.05     2004.01     28.64 o 
   5   8   4     2620.44     2561.73     31.66 o 
   6   8   4     1928.82     1869.29     23.69 o 
   7   8   4        1.91       -0.05      3.64 o 
   8   8   4      827.08      822.59     17.68 o 
   9   8   4      734.63      681.64     17.10 o 
  10   8   4      398.14      400.10     14.13 o 
  11   8   4      173.80      169.83     11.20 o 
  12   8   4      105.86       80.70     10.01 o 
  13   8   4        8.95       11.40      9.45 o 
  14   8   4        2.85       10.42     11.18 o 
  15   8   4       88.65      132.52     17.27 o 
  16   8   4       66.19       75.94     19.45 o 
 -15   9   4      334.84      389.73     27.72 o 
 -14   9   4       36.84       46.78     13.59 o 
 -13   9   4      268.99      297.23     19.18 o 
 -12   9   4      225.12      277.79     20.06 o 
 -11   9   4       47.50       44.88      9.33 o 
 -10   9   4       15.58        8.90      7.08 o 
  -9   9   4      147.99      141.78      9.72 o 
  -8   9   4       57.92       58.45      6.81 o 
  -7   9   4      191.85      185.78      9.47 o 
  -6   9   4       37.34       38.63      5.19 o 
  -5   9   4      222.00      250.01      8.69 o 
  -4   9   4      620.06      617.92     12.83 o 
  -3   9   4     1039.53     1079.32     15.10 o 
  -2   9   4     4036.70     4144.20     47.79 o 
  -1   9   4     9762.82     9800.53     96.93 o 
   0   9   4      197.24      198.19      6.51 o 
   1   9   4     9673.22     9767.88    101.27 o 
   2   9   4     4034.19     4039.05     46.22 o 
   3   9   4     1010.25     1049.98     16.96 o 
   4   9   4      586.38      607.90     13.15 o 
   5   9   4      279.32      293.92      8.68 o 
   6   9   4       56.15       60.45      4.75 o 
   7   9   4      192.33      177.54      7.55 o 
   8   9   4       42.16       47.40      6.36 o 
   9   9   4      141.13      121.28      8.60 o 
  10   9   4       13.21        7.71      6.31 o 
  11   9   4       63.99       67.98      9.09 o 
  12   9   4      210.18      207.94     13.39 o 
  13   9   4      290.41      294.04     17.07 o 
  14   9   4       41.76       43.84     12.57 o 
  15   9   4      309.25      327.23     23.25 o 
 -15  10   4       69.42       62.83     20.30 o 
 -14  10   4        9.34       -3.87     16.15 o 
 -13  10   4       21.07       17.30     10.61 o 
 -12  10   4      127.60      137.63     13.03 o 
 -11  10   4       92.20       98.54     10.69 o 
 -10  10   4      285.07      298.94     14.50 o 
  -9  10   4      274.63      268.32     13.36 o 
  -8  10   4      614.65      599.12     16.15 o 
  -7  10   4      395.36      383.49     12.44 o 
  -6  10   4      764.77      758.70     16.48 o 
  -5  10   4      961.11      964.23     19.30 o 
  -4  10   4     2468.35     2720.98     42.59 o 
  -3  10   4        2.55       -3.59      3.59 o 
  -2  10   4     3185.21     3042.25     41.44 o 
  -1  10   4      124.01      122.78      5.48 o 
   0  10   4       75.34       63.23      4.28 o 
   1  10   4      127.86      125.57      6.87 o 
   2  10   4     3183.97     3096.12     39.72 o 
   3  10   4       10.53       11.35      4.02 o 
   4  10   4     2728.36     2906.76     38.65 o 
   5  10   4      912.08      893.71     19.02 o 
   6  10   4      875.03      876.62     17.22 o 
   7  10   4      397.54      399.20     10.77 o 
   8  10   4      559.63      561.98     15.23 o 
   9  10   4      290.19      280.59     12.05 o 
  10  10   4      294.17      283.58     12.98 o 
  11  10   4       78.98       64.75      9.34 o 
  12  10   4      157.62      159.60     13.31 o 
  13  10   4       26.71       13.49     11.14 o 
  14  10   4       10.58       -6.13     11.23 o 
  15  10   4       66.08       80.81     19.03 o 
 -15  11   4      176.51      183.47     25.34 o 
 -14  11   4       63.58       49.45     16.67 o 
 -13  11   4      189.19      198.56     17.05 o 
 -12  11   4      251.78      245.61     16.96 o 
 -11  11   4      207.66      220.10     14.42 o 
 -10  11   4       87.75       83.32     10.03 o 
  -9  11   4      190.49      172.55     11.69 o 
  -8  11   4      148.19      146.94      9.94 o 
  -7  11   4       41.29       28.10      6.30 o 
  -6  11   4      191.47      189.19     10.50 o 
  -5  11   4      225.28      219.27     11.51 o 
  -4  11   4      891.14      914.09     19.65 o 
  -3  11   4      877.99      864.01     18.02 o 
  -2  11   4      933.44      901.07     17.39 o 
  -1  11   4     2432.97     2463.73     33.79 o 
   0  11   4      222.78      225.72      8.17 o 
   1  11   4     2267.74     2321.03     34.82 o 
   2  11   4     1002.09      968.45     17.24 o 
   3  11   4      712.19      706.62     15.18 o 
   4  11   4      819.92      843.52     16.81 o 
   5  11   4      273.87      259.05     10.56 o 
   6  11   4      189.73      199.48     10.33 o 
   7  11   4       47.82       43.14      4.92 o 
   8  11   4      141.43      131.30      8.44 o 
   9  11   4      197.11      189.13     10.56 o 
  10  11   4      118.64      105.39     10.20 o 
  11  11   4      265.18      293.90     15.14 o 
  12  11   4      244.01      281.61     17.58 o 
  13  11   4      187.19      161.59     15.96 o 
  14  11   4       60.87       61.33     14.15 o 
  15  11   4      162.13      153.90     21.97 o 
 -14  12   4       16.26       27.03     15.68 o 
 -13  12   4      135.80      139.13     16.29 o 
 -12  12   4       68.84       68.90     14.65 o 
 -11  12   4        3.85       -2.15      9.39 o 
 -10  12   4      162.40      170.17     16.58 o 
  -9  12   4      311.28      304.39     15.72 o 
  -8  12   4      279.91      277.93     15.16 o 
  -7  12   4      246.84      234.95     13.80 o 
  -6  12   4      164.85      187.21     15.67 o 
  -5  12   4      751.59      748.36     20.84 o 
  -4  12   4      490.07      474.05     14.89 o 
  -3  12   4      883.47      921.72     20.44 o 
  -2  12   4      857.93      804.15     16.79 o 
  -1  12   4     1218.47     1203.52     20.26 o 
   0  12   4      287.57      329.39     14.99 o 
   1  12   4     1148.69     1139.06     22.41 o 
   2  12   4      847.65      800.24     18.05 o 
   3  12   4     1012.93     1061.83     18.76 o 
   4  12   4      625.86      630.80     13.28 o 
   5  12   4      835.51      845.01     16.91 o 
   6  12   4      189.99      205.53     10.18 o 
   7  12   4      223.14      234.52      9.11 o 
   8  12   4      231.85      237.73     11.23 o 
   9  12   4      313.54      297.60     14.57 o 
  10  12   4      162.78      173.70     13.44 o 
  11  12   4        4.76        3.83      7.67 o 
  12  12   4       84.38       90.53     12.98 o 
  13  12   4      137.53      169.39     15.86 o 
  14  12   4       19.57        4.20     13.88 o 
 -14  13   4       57.68       58.99     20.51 o 
 -13  13   4       98.77      137.14     19.06 o 
 -12  13   4      334.67      354.42     23.52 o 
 -11  13   4       15.22       16.02     11.37 o 
 -10  13   4      284.40      280.53     19.56 o 
  -9  13   4       30.34       32.07     10.84 o 
  -8  13   4      160.96      168.25     13.21 o 
  -7  13   4       21.54       16.78      7.84 o 
  -6  13   4      709.04      710.47     19.78 o 
  -5  13   4      130.26      118.22      9.70 o 
  -4  13   4      515.61      516.65     15.37 o 
  -3  13   4        6.43       10.51      5.23 o 
  -2  13   4      706.21      701.21     23.65 o 
  -1  13   4      468.73      484.56     12.31 o 
   0  13   4      450.72      428.36     12.11 o 
   1  13   4      509.95      504.05     17.12 o 
   2  13   4      659.61      670.55     18.80 o 
   3  13   4       20.40       15.63      4.79 o 
   4  13   4      467.96      469.00     14.35 o 
   5  13   4       94.52       93.94     10.08 o 
   6  13   4      740.86      725.29     22.14 o 
   7  13   4       32.96       31.54      6.14 o 
   8  13   4      141.69      134.17     13.42 o 
   9  13   4       26.17       29.91      8.52 o 
  10  13   4      353.51      347.42     17.17 o 
  11  13   4       25.46        2.78      9.75 o 
  12  13   4      328.75      353.21     19.45 o 
  13  13   4       85.03       84.44     14.69 o 
  14  13   4       44.66       29.54     15.40 o 
 -13  14   4       79.22       93.79     19.22 o 
 -12  14   4      177.87      149.93     18.41 o 
 -11  14   4       59.60       39.32     13.69 o 
 -10  14   4      201.69      223.85     19.09 o 
  -9  14   4      505.93      480.99     22.92 o 
  -8  14   4      137.66      124.00     12.45 o 
  -7  14   4      623.26      652.41     20.59 o 
  -6  14   4       74.14       82.14      9.32 o 
  -5  14   4      267.21      286.37     14.17 o 
  -4  14   4       29.57       19.94      6.20 o 
  -3  14   4      218.01      213.39     10.88 o 
  -2  14   4      525.06      511.76     14.91 o 
  -1  14   4      344.65      368.06     12.43 o 
   0  14   4      146.49      135.08      6.42 o 
   1  14   4      307.87      334.98     14.65 o 
   2  14   4      505.33      526.99     14.62 o 
   3  14   4      298.80      281.56     14.97 o 
   4  14   4       16.23       17.58      8.25 o 
   5  14   4      312.26      331.78     16.14 o 
   6  14   4       58.42       49.76      9.59 o 
   7  14   4      593.10      609.90     17.44 o 
   8  14   4      169.86      156.16     18.99 o 
   9  14   4      468.50      432.85     25.87 o 
  10  14   4      203.76      223.21     16.51 o 
  11  14   4       60.76       59.02     12.84 o 
  12  14   4      176.75      176.94     16.88 o 
  13  14   4       82.91       89.25     16.38 o 
 -12  15   4      186.83      186.68     20.14 o 
 -11  15   4        3.99        0.82     12.21 o 
 -10  15   4      202.58      210.51     18.34 o 
  -9  15   4       55.54       42.46     12.44 o 
  -8  15   4       65.30       65.44     11.50 o 
  -7  15   4      176.76      168.08     12.41 o 
  -6  15   4      147.47      148.26     11.27 o 
  -5  15   4      648.75      644.86     20.61 o 
  -4  15   4      292.85      309.07     14.40 o 
  -3  15   4       47.72       34.60      6.88 o 
  -2  15   4      426.07      460.27     14.84 o 
  -1  15   4      148.63      151.22      8.46 o 
   0  15   4      290.24      301.22     10.01 o 
   1  15   4      168.90      156.75     11.31 o 
   2  15   4      472.71      520.08     18.93 o 
   3  15   4       40.87       36.33      7.85 o 
   4  15   4      268.68      285.49     16.47 o 
   5  15   4      636.29      670.04     25.58 o 
   6  15   4      158.11      158.98     13.32 o 
   7  15   4      192.79      209.88     13.67 o 
   8  15   4       51.81       34.46      9.47 o 
   9  15   4       48.66       37.05     10.52 o 
  10  15   4      206.43      198.21     16.87 o 
  11  15   4        4.74       19.04     13.41 o 
  12  15   4      178.57      151.32     22.16 o 
 -12  16   4      204.12      183.96     22.27 o 
 -11  16   4       98.09       93.81     16.61 o 
 -10  16   4       29.81       33.17     13.21 o 
  -9  16   4      348.63      337.96     27.65 o 
  -8  16   4      101.11       95.59     12.95 o 
  -7  16   4      410.95      404.96     17.60 o 
  -6  16   4      120.50      112.13     12.14 o 
  -5  16   4      511.27      556.23     19.94 o 
  -4  16   4       48.01       36.02      8.30 o 
  -3  16   4      105.73      109.55      9.59 o 
  -2  16   4      290.00      284.68     12.72 o 
  -1  16   4       13.08       -2.27      5.62 o 
   0  16   4      103.12      103.05     15.33 o 
   1  16   4        9.75        4.82      5.29 o 
   2  16   4      265.19      274.30     15.25 o 
   3  16   4      110.25      131.29     13.33 o 
   4  16   4       54.13       43.54      9.21 o 
   5  16   4      510.02      545.58     21.62 o 
   6  16   4      127.23      150.04     15.03 o 
   7  16   4      425.05      406.44     15.78 o 
   8  16   4      100.97      116.49     12.11 o 
   9  16   4      346.38      386.16     22.55 o 
  10  16   4       36.29       34.80     13.67 o 
  11  16   4       98.86      109.45     17.53 o 
  12  16   4      198.07      152.62     23.08 o 
 -11  17   4        8.19        3.70     14.24 o 
 -10  17   4      193.48      189.93     18.93 o 
  -9  17   4       53.79       31.40     12.97 o 
  -8  17   4       68.28       53.33     11.56 o 
  -7  17   4       32.42       44.52     10.04 o 
  -6  17   4      205.15      181.57     13.80 o 
  -5  17   4      215.67      209.06     14.00 o 
  -4  17   4      448.65      478.16     18.24 o 
  -3  17   4       37.99       36.02      7.99 o 
  -2  17   4      361.77      400.98     18.42 o 
  -1  17   4      280.74      276.04     16.53 o 
   0  17   4       76.63       88.71      9.93 o 
   1  17   4      252.82      251.76     11.46 o 
   2  17   4      438.90      491.43     31.27 o 
   3  17   4       28.70       30.30      9.36 o 
   4  17   4      424.76      464.59     20.57 o 
   5  17   4      223.98      220.14     15.81 o 
   6  17   4      202.95      168.32     16.14 o 
   7  17   4       35.36       39.18      9.46 o 
   8  17   4       78.26       82.27     14.10 o 
   9  17   4       51.08       69.22     14.68 o 
  10  17   4      180.36      195.26     21.42 o 
  11  17   4       12.20        9.04     30.98 o 
 -10  18   4       16.09       13.12     18.06 o 
  -9  18   4      160.57      174.29     17.82 o 
  -8  18   4       26.05       18.80     11.22 o 
  -7  18   4      284.93      281.40     16.52 o 
  -6  18   4      128.98      109.04     11.76 o 
  -5  18   4      262.61      294.52     18.59 o 
  -4  18   4      108.90       95.83     11.89 o 
  -3  18   4       51.90       42.60      9.19 o 
  -2  18   4      159.30      157.30     12.00 o 
  -1  18   4      302.41      312.41     16.67 o 
   0  18   4      134.19      119.71     11.83 o 
   1  18   4      317.67      325.87     25.78 o 
   2  18   4      158.35      155.56     10.09 o 
   3  18   4       38.90       42.51     10.35 o 
   4  18   4      114.70       94.46     14.45 o 
   5  18   4      236.81      250.20     18.63 o 
   6  18   4      151.53      168.77     23.05 o 
   7  18   4      286.13      267.45     17.72 o 
   8  18   4       16.98        4.98     10.21 o 
   9  18   4      186.44      192.92     20.09 o 
  10  18   4       19.59       26.03     16.55 o 
  -9  19   4      118.40       88.60     17.30 o 
  -8  19   4      102.55      100.35     14.60 o 
  -7  19   4       35.96       29.34     11.03 o 
  -6  19   4      110.66       98.10     12.60 o 
  -5  19   4      101.78       93.63     12.99 o 
  -4  19   4      148.79      150.49     13.94 o 
  -3  19   4      145.16      168.30     13.91 o 
  -2  19   4      184.88      222.85     18.27 o 
  -1  19   4       73.07       70.81     15.35 o 
   0  19   4       60.60       53.98      9.97 o 
   1  19   4       54.20       52.74      9.62 o 
   2  19   4      199.13      217.50     15.80 o 
   3  19   4      147.85      140.97     10.19 o 
   4  19   4      144.39      153.50     30.85 o 
   5  19   4      111.26       96.85     20.42 o 
   6  19   4      100.30       95.80     14.14 o 
   7  19   4       44.22       38.55     14.77 o 
   8  19   4       99.98      116.27     16.30 o 
   9  19   4      111.63       88.69     18.60 o 
  -8  20   4       71.04       36.53     20.25 o 
  -7  20   4      129.32      115.72     15.01 o 
  -6  20   4       67.90       58.69     12.12 o 
  -5  20   4       97.22       90.52     13.43 o 
  -4  20   4      211.35      229.73     18.59 o 
  -3  20   4       31.20       45.51     10.76 o 
  -2  20   4      142.24      128.41     13.96 o 
  -1  20   4       25.05       26.77     10.40 o 
   0  20   4      123.68      110.10     13.43 o 
   1  20   4       31.46       27.69     10.14 o 
   2  20   4      139.18      141.69     18.11 o 
   3  20   4       20.00       10.94     14.59 o 
   4  20   4      176.74      180.51     24.24 o 
   5  20   4       76.17       91.39     14.41 o 
   6  20   4       75.14       39.55     12.96 o 
   7  20   4      131.06      127.62     17.66 o 
   8  20   4       66.14       45.73     15.41 o 
  -6  21   4       34.00       16.95     13.28 o 
  -5  21   4        2.05       -9.05     11.98 o 
  -4  21   4       34.31       35.07     11.44 o 
  -3  21   4       83.15       75.15     15.44 o 
  -2  21   4       36.42       31.38     14.85 o 
  -1  21   4      193.85      181.39     17.23 o 
   0  21   4       41.70       44.82     11.85 o 
   1  21   4      181.47      184.60     20.75 o 
   2  21   4       37.53       44.60     11.77 o 
   3  21   4       96.31       99.26     14.31 o 
   4  21   4       32.51       28.52     11.49 o 
   5  21   4        0.59       -2.34     10.34 o 
   6  21   4       40.78       31.24     13.52 o 
  -4  22   4      196.37      142.53     19.50 o 
  -3  22   4       22.81       27.40     13.64 o 
  -2  22   4       71.44       65.81     15.53 o 
  -1  22   4        7.04        9.67     11.95 o 
   0  22   4      181.25      188.82     44.34 o 
   1  22   4        4.20       -4.40     10.86 o 
   2  22   4       62.89       70.42     13.30 o 
   3  22   4       25.86       18.22     11.71 o 
   4  22   4      170.80      171.11     17.73 o 
   1   0   5     2138.43     2086.20     23.20 o 
   2   0   5     5988.68     5974.81     59.43 o 
   3   0   5     9106.74     9573.63     93.33 o 
   4   0   5     3823.44     3777.97     39.02 o 
   5   0   5     2280.82     2427.98     26.72 o 
   6   0   5     9128.23     8972.78     82.02 o 
   7   0   5     1388.56     1394.46     18.73 o 
   8   0   5      185.29      193.37      7.58 o 
   9   0   5      460.77      440.57     12.68 o 
  10   0   5      425.63      441.04     13.52 o 
  11   0   5      130.44      132.20     10.20 o 
  12   0   5       94.30       85.95     10.41 o 
  13   0   5       33.25       22.29      8.77 o 
  14   0   5       12.52       -1.92      9.42 o 
  15   0   5       40.10       29.64     13.48 o 
  16   0   5       19.59        0.35     13.44 o 
  17   0   5      192.38      225.71     25.46 o 
 -17   1   5       12.14        2.73     17.17 o 
 -16   1   5       23.35       48.55     15.74 o 
 -15   1   5       31.03       35.86     12.14 o 
 -14   1   5       91.80       87.88     12.45 o 
 -13   1   5      148.09      134.34     12.34 o 
 -12   1   5      193.23      174.43     11.65 o 
 -11   1   5     1157.53     1146.66     23.36 o 
 -10   1   5     1556.78     1525.98     26.58 o 
  -9   1   5      999.88      992.27     17.94 o 
  -8   1   5      325.96      303.83      8.98 o 
  -7   1   5      120.65      136.75      5.58 o 
  -6   1   5     1065.66     1110.91     15.12 o 
  -5   1   5      883.38      908.70     13.60 o 
  -4   1   5     7071.70     7292.42     75.41 o 
  -3   1   5     7197.03     7183.30     73.49 o 
  -2   1   5     3248.58     3194.56     33.98 o 
  -1   1   5      619.60      567.79      8.54 o 
   0   1   5       54.96       56.30      3.68 o 
   1   1   5      529.21      498.05      8.47 o 
   2   1   5     3229.37     3189.67     33.77 o 
   3   1   5     7579.95     7678.00     71.04 o 
   4   1   5     6866.37     7165.21     69.73 o 
   5   1   5      836.17      862.15     12.82 o 
   6   1   5     1156.72     1167.47     15.72 o 
   7   1   5      105.87      119.12      5.68 o 
   8   1   5      319.68      291.23      9.09 o 
   9   1   5      948.71      937.50     17.63 o 
  10   1   5     1554.94     1577.94     25.73 o 
  11   1   5     1122.61     1146.91     23.60 o 
  12   1   5      201.93      202.14     12.49 o 
  13   1   5      135.25      129.33     12.74 o 
  14   1   5       89.80       84.83     13.05 o 
  15   1   5       41.47       32.16     13.46 o 
  16   1   5       20.21        4.54     13.81 o 
  17   1   5        8.41        3.71     17.07 o 
 -17   2   5       71.59       52.99     21.32 o 
 -16   2   5       97.69      115.13     16.09 o 
 -15   2   5       27.07       27.49     11.77 o 
 -14   2   5       19.43       22.09     10.82 o 
 -13   2   5      127.63      129.02     12.69 o 
 -12   2   5       69.48       68.21      9.19 o 
 -11   2   5      477.45      492.12     16.09 o 
 -10   2   5     1260.50     1258.02     22.61 o 
  -9   2   5      481.98      480.65     12.83 o 
  -8   2   5     2246.50     2229.78     27.47 o 
  -7   2   5      753.60      789.57     12.96 o 
  -6   2   5     3620.90     3570.96     35.26 o 
  -5   2   5      461.63      529.68      9.31 o 
  -4   2   5     5075.03     4835.67     51.83 o 
  -3   2   5     6632.68     6838.42     70.98 o 
  -2   2   5     4036.22     4165.46     40.69 o 
  -1   2   5     1256.54     1343.73     14.80 o 
   0   2   5     1358.38     1459.95     17.91 o 
   1   2   5     1020.58     1084.61     14.72 o 
   2   2   5     3785.46     3956.41     42.14 o 
   3   2   5     6593.63     6874.73     66.40 o 
   4   2   5     4863.69     4714.27     46.49 o 
   5   2   5      373.65      426.50      9.04 o 
   6   2   5     3527.97     3482.04     36.16 o 
   7   2   5      706.20      722.75     12.62 o 
   8   2   5     2414.10     2417.81     30.08 o 
   9   2   5      403.63      366.23     11.50 o 
  10   2   5     1253.89     1284.29     23.97 o 
  11   2   5      414.81      426.62     15.60 o 
  12   2   5       80.60       77.39     10.25 o 
  13   2   5      148.51      143.66     12.96 o 
  14   2   5       26.59       30.41     11.17 o 
  15   2   5       33.25       30.79     13.86 o 
  16   2   5       83.88       82.44     17.26 o 
  17   2   5       73.52       44.36     19.65 o 
 -16   3   5        5.92       -0.68     13.17 o 
 -15   3   5       61.34       87.26     14.12 o 
 -14   3   5      262.29      276.10     18.18 o 
 -13   3   5       57.28       55.41      9.64 o 
 -12   3   5       19.14       20.00      7.82 o 
 -11   3   5      722.55      727.24     19.07 o 
 -10   3   5      152.57      145.10      9.19 o 
  -9   3   5      846.37      821.18     15.53 o 
  -8   3   5     1160.95     1148.29     16.95 o 
  -7   3   5        5.01        8.08      3.14 o 
  -6   3   5     1582.46     1595.91     18.81 o 
  -5   3   5      132.61      136.69      5.07 o 
  -4   3   5     1985.99     2076.53     22.97 o 
  -3   3   5     8428.57     8440.75     79.19 o 
  -2   3   5       76.59       80.99      4.47 o 
  -1   3   5     2585.45     2707.74     29.70 o 
   0   3   5     6557.13     6622.92     68.53 o 
   1   3   5     2808.00     2880.65     31.43 o 
   2   3   5       29.64       26.65      2.96 o 
   3   3   5     8719.56     8801.49     82.35 o 
   4   3   5     1738.65     1824.49     23.57 o 
   5   3   5       69.28       78.31      4.28 o 
   6   3   5     1467.11     1473.09     18.42 o 
   7   3   5        2.65        8.03      3.50 o 
   8   3   5      976.56      972.99     17.32 o 
   9   3   5      849.83      833.71     17.16 o 
  10   3   5      195.04      185.60     10.08 o 
  11   3   5      689.22      715.92     19.66 o 
  12   3   5        6.51        7.26      7.51 o 
  13   3   5       50.90       43.59      9.97 o 
  14   3   5      259.07      252.19     17.32 o 
  15   3   5       82.06      111.70     16.58 o 
  16   3   5        7.15       -0.38     14.74 o 
 -16   4   5       71.95       51.24     15.36 o 
 -15   4   5        1.68        4.31     11.60 o 
 -14   4   5       40.87       29.49     11.72 o 
 -13   4   5      400.84      425.82     17.59 o 
 -12   4   5       64.14       58.79      9.01 o 
 -11   4   5      290.67      293.36     12.72 o 
 -10   4   5      799.80      843.66     17.62 o 
  -9   4   5      245.55      267.08      9.59 o 
  -8   4   5     1014.77     1046.54     16.62 o 
  -7   4   5     2920.50     2878.33     30.88 o 
  -6   4   5      340.11      310.30      7.65 o 
  -5   4   5      796.10      813.86     11.61 o 
  -4   4   5      911.83      758.15     10.78 o 
  -3   4   5       70.36       59.89      2.99 o 
  -2   4   5      387.68      396.12      6.65 o 
  -1   4   5    11210.52    11535.33    102.31 o 
   0   4   5      814.53      886.35     11.39 o 
   1   4   5    10811.47    11157.32    105.97 o 
   2   4   5      257.29      268.25      7.13 o 
   3   4   5       63.14       51.63      3.29 o 
   4   4   5      911.64      752.82     11.42 o 
   5   4   5      631.80      653.52     11.59 o 
   6   4   5      399.52      369.82      7.90 o 
   7   4   5     3002.12     2906.79     34.22 o 
   8   4   5     1152.43     1152.39     20.20 o 
   9   4   5      310.27      327.78     11.76 o 
  10   4   5      784.54      803.15     18.79 o 
  11   4   5      233.53      225.08     11.79 o 
  12   4   5       95.70      101.06     10.51 o 
  13   4   5      439.99      472.23     18.18 o 
  14   4   5       49.37       54.01     11.90 o 
  15   4   5        0.81       12.99     13.93 o 
  16   4   5       62.39       39.76     17.10 o 
 -16   5   5       27.94        4.29     17.26 o 
 -15   5   5        4.45       -7.23     12.16 o 
 -14   5   5      451.17      516.98     23.80 o 
 -13   5   5       39.98       41.52      9.80 o 
 -12   5   5       53.23       63.16      8.59 o 
 -11   5   5      318.66      298.68     12.78 o 
 -10   5   5       32.82       26.62      5.73 o 
  -9   5   5      384.07      388.32     11.32 o 
  -8   5   5      686.12      678.48     13.21 o 
  -7   5   5     1124.08     1146.08     15.77 o 
  -6   5   5     1380.88     1348.82     17.21 o 
  -5   5   5     3649.62     3699.35     36.41 o 
  -4   5   5      530.29      537.50      8.97 o 
  -3   5   5     2143.81     2029.73     21.37 o 
  -2   5   5     2938.80     3075.67     29.71 o 
  -1   5   5      343.05      370.49      6.03 o 
   0   5   5    19052.50    18589.90    170.99 o 
   1   5   5      414.57      439.03      7.30 o 
   2   5   5     3123.10     3248.73     35.95 o 
   3   5   5     2182.07     2073.73     26.71 o 
   4   5   5      477.63      498.36      9.08 o 
   5   5   5     3445.37     3529.15     39.95 o 
   6   5   5     1422.39     1384.32     19.02 o 
   7   5   5      985.33      986.44     18.37 o 
   8   5   5      615.10      596.89     14.62 o 
   9   5   5      442.46      438.60     13.33 o 
  10   5   5       16.02       11.22      6.04 o 
  11   5   5      359.75      334.30     13.50 o 
  12   5   5       28.06       22.82      8.29 o 
  13   5   5       29.28       44.09     10.24 o 
  14   5   5      462.43      498.93     25.38 o 
  15   5   5        3.80       -4.55     12.83 o 
  16   5   5       39.96       15.86     16.74 o 
 -16   6   5       14.14        3.41     17.55 o 
 -15   6   5       25.67       42.48     16.50 o 
 -14   6   5      163.95      159.26     17.51 o 
 -13   6   5      354.81      346.10     19.43 o 
 -12   6   5      207.36      215.49     13.12 o 
 -11   6   5      119.07      112.16      8.83 o 
 -10   6   5      612.77      626.84     14.56 o 
  -9   6   5      268.20      269.77      9.86 o 
  -8   6   5       20.80       25.66      4.93 o 
  -7   6   5     1162.86     1142.89     17.01 o 
  -6   6   5       18.46       14.56      2.77 o 
  -5   6   5      583.62      583.67     10.21 o 
  -4   6   5      940.85      931.53     12.99 o 
  -3   6   5     6165.97     6050.03     54.23 o 
  -2   6   5     2828.87     2822.61     27.93 o 
  -1   6   5     9466.80     9602.63     86.88 o 
   0   6   5     5180.09     4982.63     49.26 o 
   1   6   5     9364.92     9363.31     92.80 o 
   2   6   5     2732.65     2734.71     35.85 o 
   3   6   5     6119.88     5931.04     74.63 o 
   4   6   5      998.89      988.63     16.94 o 
   5   6   5      528.37      545.58      9.96 o 
   6   6   5        6.59        4.12      3.16 o 
   7   6   5     1203.10     1198.81     18.91 o 
   8   6   5       10.75       11.75      4.90 o 
   9   6   5      352.71      363.43     12.47 o 
  10   6   5      545.48      549.27     16.47 o 
  11   6   5      112.37       94.21      9.97 o 
  12   6   5      260.79      286.66     15.08 o 
  13   6   5      384.09      389.48     19.73 o 
  14   6   5      168.88      170.46     16.28 o 
  15   6   5       22.26       20.20     13.57 o 
  16   6   5        8.63       -7.49     14.79 o 
 -16   7   5       38.45       25.70     21.86 o 
 -15   7   5       13.23       -4.70     14.63 o 
 -14   7   5      319.90      337.61     29.62 o 
 -13   7   5       59.50       91.00     11.34 o 
 -12   7   5       13.38       12.05      8.13 o 
 -11   7   5        1.99       -0.87      5.74 o 
 -10   7   5       24.66        9.70      5.29 o 
  -9   7   5       64.75       53.04      5.84 o 
  -8   7   5      668.01      666.99     12.69 o 
  -7   7   5     2460.11     2454.89     30.15 o 
  -6   7   5     1629.26     1637.57     24.12 o 
  -5   7   5     2003.49     1918.54     24.87 o 
  -4   7   5      541.73      612.05      9.78 o 
  -3   7   5     1081.81     1096.50     12.72 o 
  -2   7   5      869.18      922.48     12.16 o 
  -1   7   5       56.83       62.56      3.08 o 
   0   7   5     9036.08     8648.11     85.12 o 
   1   7   5       41.62       47.36      4.07 o 
   2   7   5     1049.36     1072.93     16.73 o 
   3   7   5      911.69      909.32     17.36 o 
   4   7   5      432.67      510.56     11.05 o 
   5   7   5     2053.98     1956.61     24.37 o 
   6   7   5     1697.69     1705.73     23.82 o 
   7   7   5     2475.60     2466.44     32.94 o 
   8   7   5      657.66      657.12     15.97 o 
   9   7   5       95.07       93.08      8.14 o 
  10   7   5       15.33       18.02      7.07 o 
  11   7   5        3.94        9.55      7.19 o 
  12   7   5        7.74       -3.19      7.75 o 
  13   7   5       51.28       63.23     11.81 o 
  14   7   5      321.26      357.56     20.26 o 
  15   7   5       10.60       20.99     13.50 o 
  16   7   5       39.80       41.95     17.12 o 
 -15   8   5       98.79      102.10     19.26 o 
 -14   8   5      177.46      212.51     21.11 o 
 -13   8   5       74.29       69.57     10.22 o 
 -12   8   5      321.11      346.57     14.97 o 
 -11   8   5      185.29      201.48     15.28 o 
 -10   8   5       25.57       18.73      6.84 o 
  -9   8   5       36.98       31.16      6.82 o 
  -8   8   5      141.50      128.18      8.34 o 
  -7   8   5      672.71      652.09     14.96 o 
  -6   8   5       46.94       45.63      5.19 o 
  -5   8   5      258.39      304.42      9.32 o 
  -4   8   5       88.09       98.32      4.55 o 
  -3   8   5     1170.98     1177.75     14.48 o 
  -2   8   5     2886.29     2896.29     31.82 o 
  -1   8   5     3860.55     3944.90     38.36 o 
   0   8   5     7177.55     7173.57     74.82 o 
   1   8   5     3792.80     3876.93     44.17 o 
   2   8   5     2898.95     2891.42     34.79 o 
   3   8   5     1172.93     1182.10     19.07 o 
   4   8   5       47.58       47.14      4.99 o 
   5   8   5      381.01      377.47     10.32 o 
   6   8   5       37.33       32.97      3.90 o 
   7   8   5      539.87      534.22     12.63 o 
   8   8   5      133.17      129.22      8.34 o 
   9   8   5       34.12       30.38      6.86 o 
  10   8   5       14.91       15.15      6.64 o 
  11   8   5      187.90      188.90     11.68 o 
  12   8   5      359.73      393.33     16.46 o 
  13   8   5       73.31       58.98     10.94 o 
  14   8   5      176.65      145.21     15.55 o 
  15   8   5       97.01       91.39     15.18 o 
 -15   9   5        3.34        3.94     15.08 o 
 -14   9   5      274.51      312.48     21.65 o 
 -13   9   5       12.05       14.63     11.04 o 
 -12   9   5       40.52       40.22     10.16 o 
 -11   9   5       15.33        8.83      8.04 o 
 -10   9   5       10.60        4.18      6.90 o 
  -9   9   5      309.24      313.96     13.35 o 
  -8   9   5      480.11      477.22     15.08 o 
  -7   9   5      782.63      797.36     17.87 o 
  -6   9   5      804.38      824.71     17.28 o 
  -5   9   5     1151.70     1150.55     20.30 o 
  -4   9   5      112.70      151.86      6.75 o 
  -3   9   5      794.26      837.92     14.16 o 
  -2   9   5     1242.01     1275.95     18.58 o 
  -1   9   5      136.58      133.27      5.26 o 
   0   9   5     4841.25     4808.31     48.67 o 
   1   9   5      135.50      117.75      6.17 o 
   2   9   5     1128.11     1150.61     18.12 o 
   3   9   5      719.47      786.54     14.59 o 
   4   9   5       69.74      104.15      7.59 o 
   5   9   5     1221.60     1238.29     20.94 o 
   6   9   5      824.74      835.09     14.50 o 
   7   9   5      819.22      828.40     15.57 o 
   8   9   5      496.18      482.11     13.70 o 
   9   9   5      304.24      286.41     12.21 o 
  10   9   5       18.17       14.11      6.85 o 
  11   9   5        7.37        2.64      7.05 o 
  12   9   5       53.26       52.41      9.60 o 
  13   9   5       10.73       12.42      9.93 o 
  14   9   5      260.04      284.25     19.19 o 
  15   9   5        4.82      -12.81     12.81 o 
 -15  10   5       45.93       78.36     21.38 o 
 -14  10   5      186.62      213.85     22.29 o 
 -13  10   5      194.31      201.79     17.84 o 
 -12  10   5      193.16      220.27     15.28 o 
 -11  10   5      139.23      130.84     12.20 o 
 -10  10   5      199.28      201.01     12.74 o 
  -9  10   5       23.34       17.43      7.34 o 
  -8  10   5       85.93       75.42      8.08 o 
  -7  10   5      350.59      359.21     16.94 o 
  -6  10   5       86.69       87.92      7.19 o 
  -5  10   5       66.23       56.04      6.63 o 
  -4  10   5      503.00      537.75     13.99 o 
  -3  10   5      732.44      773.15     17.44 o 
  -2  10   5     1247.33     1181.03     19.30 o 
  -1  10   5     3120.78     3120.49     40.27 o 
   0  10   5     2112.99     2153.02     31.10 o 
   1  10   5     3270.69     3285.06     44.41 o 
   2  10   5     1187.92     1162.29     19.61 o 
   3  10   5      764.42      818.57     16.20 o 
   4  10   5      626.10      665.05     15.57 o 
   5  10   5       75.35       71.41      6.62 o 
   6  10   5      118.53      130.01      7.86 o 
   7  10   5      322.15      309.41      9.91 o 
   8  10   5       82.21       67.31      7.25 o 
   9  10   5       10.88       12.24      6.48 o 
  10  10   5      237.38      218.55     12.11 o 
  11  10   5      129.51      119.74     10.64 o 
  12  10   5      210.81      227.80     14.82 o 
  13  10   5      191.85      202.84     15.33 o 
  14  10   5      156.99      153.98     18.22 o 
  15  10   5       49.30       52.56     18.28 o 
 -14  11   5      316.54      329.68     28.05 o 
 -13  11   5       38.04       41.52     15.93 o 
 -12  11   5       16.63       17.48     11.56 o 
 -11  11   5       66.12       51.72     11.90 o 
 -10  11   5       22.64       14.68      8.91 o 
  -9  11   5      164.10      160.01     12.46 o 
  -8  11   5      278.99      269.66     12.88 o 
  -7  11   5      225.78      226.38     11.10 o 
  -6  11   5      663.39      680.41     22.20 o 
  -5  11   5      626.25      630.78     17.30 o 
  -4  11   5      182.74      156.58      9.92 o 
  -3  11   5      526.04      523.75     14.54 o 
  -2  11   5      355.32      338.31     10.24 o 
  -1  11   5      156.15      135.72      8.42 o 
   0  11   5     3947.35     4020.39     52.52 o 
   1  11   5      111.29       96.77      7.15 o 
   2  11   5      261.42      245.82      9.34 o 
   3  11   5      548.99      536.47     13.90 o 
   4  11   5      250.19      233.96     10.71 o 
   5  11   5      660.78      653.18     16.46 o 
   6  11   5      620.62      609.75     17.75 o 
   7  11   5      250.33      255.72      8.98 o 
   8  11   5      290.82      269.88     11.36 o 
   9  11   5      141.54      134.07      9.69 o 
  10  11   5       35.82       22.11      7.63 o 
  11  11   5       77.89       70.14      9.69 o 
  12  11   5       29.87       21.14     10.78 o 
  13  11   5       39.64       40.20     12.34 o 
  14  11   5      301.64      359.88     26.37 o 
 -14  12   5       33.93       38.51     19.77 o 
 -13  12   5      208.32      224.64     22.90 o 
 -12  12   5        0.07      -11.27     11.27 o 
 -11  12   5      111.84      102.86     15.23 o 
 -10  12   5      277.34      247.07     20.42 o 
  -9  12   5       52.55       57.34     11.72 o 
  -8  12   5      414.82      419.43     18.32 o 
  -7  12   5      375.09      375.28     16.63 o 
  -6  12   5       73.72       72.51      9.00 o 
  -5  12   5      499.85      455.95     15.08 o 
  -4  12   5      634.25      637.57     18.43 o 
  -3  12   5      593.91      536.64     15.18 o 
  -2  12   5      537.73      547.70     13.58 o 
  -1  12   5     1178.63     1153.21     20.48 o 
   0  12   5       32.72       42.94      5.67 o 
   1  12   5     1220.52     1251.78     25.28 o 
   2  12   5      511.65      519.29     20.91 o 
   3  12   5      619.60      583.36     14.68 o 
   4  12   5      672.19      709.47     22.02 o 
   5  12   5      508.60      492.24     14.58 o 
   6  12   5       80.06       87.84      8.43 o 
   7  12   5      355.82      344.06     10.97 o 
   8  12   5      369.95      354.23     12.68 o 
   9  12   5       59.09       60.92      8.37 o 
  10  12   5      295.14      303.39     14.69 o 
  11  12   5      110.19      111.66     12.45 o 
  12  12   5        2.26        5.25     10.34 o 
  13  12   5      190.96      185.28     16.78 o 
  14  12   5       25.14       22.55     14.66 o 
 -13  13   5       94.81       87.46     17.18 o 
 -12  13   5        7.83        5.32     13.19 o 
 -11  13   5      397.61      431.44     24.32 o 
 -10  13   5       51.40       55.29     12.95 o 
  -9  13   5      100.81      114.85     13.71 o 
  -8  13   5      284.90      286.36     17.83 o 
  -7  13   5       88.60       84.81     10.56 o 
  -6  13   5      276.55      273.51     13.46 o 
  -5  13   5      537.28      518.96     16.71 o 
  -4  13   5      571.65      569.30     20.63 o 
  -3  13   5      810.41      810.86     19.37 o 
  -2  13   5      371.04      351.99     12.44 o 
  -1  13   5      414.98      400.53     11.39 o 
   0  13   5     2943.44     3063.33     45.37 o 
   1  13   5      388.41      388.50     12.68 o 
   2  13   5      343.44      357.50     15.65 o 
   3  13   5      806.01      795.82     27.38 o 
   4  13   5      681.17      695.86     17.20 o 
   5  13   5      570.90      575.30     15.67 o 
   6  13   5      243.42      243.86     15.10 o 
   7  13   5      122.46      118.79      7.95 o 
   8  13   5      303.12      293.79     13.56 o 
   9  13   5      101.88       82.49      9.77 o 
  10  13   5       44.91       33.63      8.36 o 
  11  13   5      410.07      420.16     24.42 o 
  12  13   5        6.50       -7.68     10.11 o 
  13  13   5       96.36       79.28     14.33 o 
 -13  14   5       59.56       67.13     18.56 o 
 -12  14   5       10.11        5.38     13.74 o 
 -11  14   5      112.39       98.23     16.21 o 
 -10  14   5      207.76      220.18     20.56 o 
  -9  14   5       61.24       50.89     12.49 o 
  -8  14   5      408.12      419.44     19.35 o 
  -7  14   5      349.61      379.32     18.91 o 
  -6  14   5      640.84      657.98     20.09 o 
  -5  14   5      228.83      232.99     12.64 o 
  -4  14   5      332.52      335.19     14.86 o 
  -3  14   5      170.55      169.73     10.15 o 
  -2  14   5       63.97       62.58      7.08 o 
  -1  14   5      497.07      511.70     15.39 o 
   0  14   5       32.31       37.74      5.35 o 
   1  14   5      525.35      538.47     17.34 o 
   2  14   5       92.26       85.92      8.65 o 
   3  14   5      150.94      173.88     11.30 o 
   4  14   5      346.82      381.07     15.78 o 
   5  14   5      240.46      265.06     15.63 o 
   6  14   5      616.88      639.44     24.59 o 
   7  14   5      350.59      388.19     13.52 o 
   8  14   5      349.66      336.34     17.62 o 
   9  14   5       64.10       70.70     11.00 o 
  10  14   5      201.67      192.46     15.55 o 
  11  14   5      109.16      118.20     14.84 o 
  12  14   5        7.81        7.44     12.01 o 
  13  14   5       43.60       55.92     18.04 o 
 -12  15   5       14.62       22.22     15.30 o 
 -11  15   5      216.93      177.15     19.40 o 
 -10  15   5      160.06      171.45     17.76 o 
  -9  15   5       21.23       23.08     11.48 o 
  -8  15   5      126.55      114.61     14.85 o 
  -7  15   5        6.28       -6.39      8.00 o 
  -6  15   5       65.47       55.76      8.91 o 
  -5  15   5       36.44       30.93      7.97 o 
  -4  15   5      310.72      310.55     17.47 o 
  -3  15   5      331.23      340.61     13.97 o 
  -2  15   5      268.05      282.54     12.44 o 
  -1  15   5      490.49      496.01     13.63 o 
   0  15   5      465.92      479.78     15.92 o 
   1  15   5      425.72      459.97     15.86 o 
   2  15   5      303.66      332.75     16.08 o 
   3  15   5      295.08      320.88     16.58 o 
   4  15   5      360.75      352.09     17.74 o 
   5  15   5       27.47       17.91     13.06 o 
   6  15   5       49.65       56.22     13.65 o 
   7  15   5        4.13        2.31      7.14 o 
   8  15   5      148.24      127.70     12.36 o 
   9  15   5       26.95       33.09     10.58 o 
  10  15   5      152.52      188.98     16.58 o 
  11  15   5      225.00      219.00     21.20 o 
  12  15   5       14.01       -1.85     15.71 o 
 -12  16   5       30.12       10.61     16.18 o 
 -11  16   5       90.70       55.78     15.99 o 
 -10  16   5       73.26       71.90     14.70 o 
  -9  16   5      131.51      134.44     16.09 o 
  -8  16   5      285.82      255.39     17.10 o 
  -7  16   5       57.90       53.61     11.13 o 
  -6  16   5      344.67      383.76     16.84 o 
  -5  16   5      217.31      228.07     14.24 o 
  -4  16   5      309.34      310.89     15.51 o 
  -3  16   5      441.36      430.31     16.79 o 
  -2  16   5      147.06      142.35     10.18 o 
  -1  16   5      143.57      157.90     11.85 o 
   0  16   5        1.22        1.57      6.20 o 
   1  16   5      221.53      245.63     17.44 o 
   2  16   5      144.91      156.03     12.86 o 
   3  16   5      459.45      463.72     17.70 o 
   4  16   5      314.00      329.99     16.40 o 
   5  16   5      196.99      220.01     17.08 o 
   6  16   5      355.42      387.76     24.41 o 
   7  16   5       58.47       43.34      8.90 o 
   8  16   5      276.91      300.97     18.21 o 
   9  16   5      140.46      146.57     14.37 o 
  10  16   5       72.20       59.62     14.72 o 
  11  16   5       90.88       93.25     18.64 o 
  12  16   5       31.86       21.03     17.55 o 
 -11  17   5      209.24      219.26     22.84 o 
 -10  17   5      164.28      196.53     19.35 o 
  -9  17   5       12.19        0.47     12.11 o 
  -8  17   5       82.81       66.46     12.27 o 
  -7  17   5        0.90       -4.98      9.05 o 
  -6  17   5      219.75      217.87     14.00 o 
  -5  17   5        5.97        6.13      8.44 o 
  -4  17   5      350.74      344.33     16.66 o 
  -3  17   5      544.30      568.39     19.51 o 
  -2  17   5      342.76      356.43     17.47 o 
  -1  17   5       47.55       51.94      9.32 o 
   0  17   5       35.70       22.39      8.02 o 
   1  17   5       83.60       77.92      9.47 o 
   2  17   5      343.80      349.10     27.36 o 
   3  17   5      538.64      545.99     21.93 o 
   4  17   5      355.92      344.73     17.95 o 
   5  17   5        9.61        2.67      9.39 o 
   6  17   5      175.94      174.85     18.71 o 
   7  17   5        0.75       -6.34      6.34 o 
   8  17   5       78.70       79.63     13.37 o 
   9  17   5       18.65       21.46     12.47 o 
  10  17   5      174.62      197.23     21.91 o 
  11  17   5      199.21      204.64     27.19 o 
 -10  18   5      133.19      127.65     19.31 o 
  -9  18   5       21.29        2.33     13.30 o 
  -8  18   5       75.18       76.19     13.29 o 
  -7  18   5       81.74       87.41     12.71 o 
  -6  18   5      172.68      176.51     13.39 o 
  -5  18   5      206.44      208.41     13.81 o 
  -4  18   5      239.15      231.24     17.44 o 
  -3  18   5      285.39      310.85     17.42 o 
  -2  18   5       47.39       38.73      8.99 o 
  -1  18   5      107.05       99.11     11.26 o 
   0  18   5       94.94       90.56     10.48 o 
   1  18   5      120.70      118.40      9.80 o 
   2  18   5       33.32       36.50     11.94 o 
   3  18   5      299.35      356.77     21.91 o 
   4  18   5      231.40      234.95     18.04 o 
   5  18   5      193.30      228.96     18.34 o 
   6  18   5      165.56      159.92     19.37 o 
   7  18   5       69.91       62.59     10.97 o 
   8  18   5       90.98       91.06     13.77 o 
   9  18   5       15.71       14.66     14.85 o 
  10  18   5      138.40      114.01     21.05 o 
  -9  19   5       64.55       56.32     16.61 o 
  -8  19   5       39.71       27.47     13.07 o 
  -7  19   5        6.88       -1.80     10.50 o 
  -6  19   5      122.80      107.19     13.19 o 
  -5  19   5       21.69       26.81     10.00 o 
  -4  19   5       97.14       91.26     12.78 o 
  -3  19   5      372.64      393.95     19.67 o 
  -2  19   5       71.52       70.43     14.35 o 
  -1  19   5       88.40       77.76     13.18 o 
   0  19   5       42.00       34.33      9.43 o 
   1  19   5      122.93      132.35     12.24 o 
   2  19   5       91.30       86.47      8.54 o 
   3  19   5      370.09      405.64     30.65 o 
   4  19   5       87.36       90.40     20.08 o 
   5  19   5       24.29       63.60     42.30 o 
   6  19   5      104.00       97.80     27.48 o 
   7  19   5        3.68        6.97     10.83 o 
   8  19   5       46.21       33.26     11.79 o 
   9  19   5       59.93       61.25     17.05 o 
  -8  20   5       44.29       32.83     48.62 o 
  -7  20   5       61.93       52.55     15.26 o 
  -6  20   5        8.31        3.31     10.28 o 
  -5  20   5      178.10      180.06     15.17 o 
  -4  20   5       98.03      111.13     14.01 o 
  -3  20   5       86.89       78.93     12.49 o 
  -2  20   5       90.73       85.73     16.56 o 
  -1  20   5       72.48       48.85     11.28 o 
   0  20   5       52.73       45.53     10.37 o 
   1  20   5       79.93       90.86     12.51 o 
   2  20   5       71.75       66.02     11.30 o 
   3  20   5       85.75       68.48     12.47 o 
   4  20   5      101.16      117.96     24.10 o 
   5  20   5      153.24      105.65     29.35 o 
   6  20   5        4.28      -26.03     26.03 o 
   7  20   5       59.37       62.81     13.69 o 
   8  20   5       54.36       61.38     18.48 o 
  -6  21   5       69.19       52.00     13.46 o 
  -5  21   5       28.45        5.61     11.18 o 
  -4  21   5       31.75       13.90     11.33 o 
  -3  21   5      321.43      354.99     27.79 o 
  -2  21   5       75.49       90.15     15.62 o 
  -1  21   5       32.74       11.07     17.45 o 
   0  21   5       84.61       85.73     20.16 o 
   1  21   5       42.43       39.86     11.62 o 
   2  21   5       93.51       67.56     12.66 o 
   3  21   5      297.43      313.86     19.63 o 
   4  21   5       27.26       22.83     19.24 o 
   5  21   5       24.83       28.48     24.62 o 
   6  21   5       66.04       29.47     26.28 o 
  -4  22   5       16.34       11.91     18.34 o 
  -3  22   5       34.69       16.48     14.54 o 
  -2  22   5       27.95       29.35     16.81 o 
  -1  22   5       93.59      107.43     20.39 o 
   0  22   5       78.32       77.64     14.37 o 
   1  22   5       96.04       86.20     14.33 o 
   2  22   5       21.19       16.35     11.27 o 
   3  22   5       32.06       23.24     11.53 o 
   4  22   5       25.35       23.36     13.85 o 
   0   0   6     1744.85     1558.00     25.53 o 
   1   0   6     1447.96     1459.82     16.11 o 
   2   0   6     6375.23     6145.98     61.69 o 
   3   0   6     8385.36     8690.93     82.65 o 
   4   0   6     4040.32     3762.06     39.41 o 
   5   0   6      317.63      338.66      8.28 o 
   6   0   6      344.28      361.20      8.82 o 
   7   0   6      288.75      333.64      9.64 o 
   8   0   6        0.47        1.59      3.82 o 
   9   0   6      548.86      590.69     14.62 o 
  10   0   6     1310.33     1270.71     23.04 o 
  11   0   6      897.78      918.17     21.01 o 
  12   0   6      663.77      652.70     24.13 o 
  13   0   6      140.80      144.76     12.91 o 
  14   0   6       25.56       37.58     11.60 o 
  15   0   6      215.66      280.83     28.21 o 
  16   0   6      102.77      119.18     19.30 o 
 -16   1   6      193.19      190.60     20.57 o 
 -15   1   6        1.14        8.64     11.99 o 
 -14   1   6       16.38        8.92     10.25 o 
 -13   1   6      150.41      158.90     12.94 o 
 -12   1   6        8.95        8.29      7.09 o 
 -11   1   6      386.91      388.25     14.35 o 
 -10   1   6       43.11       39.06      6.78 o 
  -9   1   6     2630.87     2515.16     32.45 o 
  -8   1   6      382.86      345.31      9.89 o 
  -7   1   6      904.60      926.87     15.72 o 
  -6   1   6       68.18       70.02      4.66 o 
  -5   1   6     4561.42     4319.16     46.62 o 
  -4   1   6     2054.61     2188.87     27.19 o 
  -3   1   6     3451.41     3592.80     39.76 o 
  -2   1   6     1094.13     1229.96     14.46 o 
  -1   1   6     3448.82     3555.63     35.41 o 
   0   1   6     1801.58     1873.91     20.98 o 
   1   1   6     3559.62     3662.25     36.52 o 
   2   1   6      919.71     1053.32     14.28 o 
   3   1   6     3702.59     3846.67     38.52 o 
   4   1   6     2007.41     2148.05     24.96 o 
   5   1   6     4393.56     4221.59     44.68 o 
   6   1   6       50.16       53.57      4.43 o 
   7   1   6     1075.77     1096.37     15.80 o 
   8   1   6      341.58      305.71      9.85 o 
   9   1   6     2778.12     2661.21     35.31 o 
  10   1   6       33.35       26.60      6.26 o 
  11   1   6      369.95      377.34     14.42 o 
  12   1   6       16.17       11.70      8.21 o 
  13   1   6      150.43      115.18     12.92 o 
  14   1   6       11.60        0.74     10.38 o 
  15   1   6        1.63       12.35     13.18 o 
  16   1   6      200.42      196.49     21.19 o 
 -16   2   6      117.80      108.46     17.73 o 
 -15   2   6       40.73       48.77     13.63 o 
 -14   2   6       92.19       88.98     13.43 o 
 -13   2   6       92.96       68.30     11.41 o 
 -12   2   6      649.80      658.65     20.11 o 
 -11   2   6      206.95      229.38     14.93 o 
 -10   2   6      828.59      808.67     18.64 o 
  -9   2   6      390.30      425.81     12.00 o 
  -8   2   6      308.19      274.82      9.15 o 
  -7   2   6       54.82       50.57      4.37 o 
  -6   2   6     1263.74     1289.62     18.00 o 
  -5   2   6      226.31      227.02      7.55 o 
  -4   2   6      837.04      774.21     12.26 o 
  -3   2   6     2067.26     2208.41     24.88 o 
  -2   2   6     9536.62     9588.61     91.92 o 
  -1   2   6     1844.55     1950.03     20.38 o 
   0   2   6       31.75       23.22      2.38 o 
   1   2   6     1668.86     1729.69     23.22 o 
   2   2   6     9820.30     9879.83     95.13 o 
   3   2   6     1873.43     1975.73     23.42 o 
   4   2   6      850.43      820.40     12.37 o 
   5   2   6      299.04      292.37      8.67 o 
   6   2   6     1229.76     1244.26     18.05 o 
   7   2   6       39.55       35.98      4.48 o 
   8   2   6      273.78      249.31      9.21 o 
   9   2   6      351.32      375.71     11.61 o 
  10   2   6      787.86      759.22     18.52 o 
  11   2   6      229.61      232.20     12.66 o 
  12   2   6      619.09      616.54     20.71 o 
  13   2   6      111.43       89.66     11.60 o 
  14   2   6      137.58      148.85     14.80 o 
  15   2   6       31.96       27.00     14.04 o 
  16   2   6      135.80      132.81     18.93 o 
 -16   3   6       64.07       70.95     17.00 o 
 -15   3   6       13.87       23.92     12.13 o 
 -14   3   6       96.32      111.08     13.96 o 
 -13   3   6       51.96       41.81      9.58 o 
 -12   3   6      218.69      227.58     13.41 o 
 -11   3   6      246.86      227.04     12.48 o 
 -10   3   6       79.53       76.39      7.41 o 
  -9   3   6     2073.84     2044.11     28.97 o 
  -8   3   6      821.23      875.25     15.23 o 
  -7   3   6     1129.90     1138.78     16.58 o 
  -6   3   6      683.46      666.85     11.15 o 
  -5   3   6     4622.05     4438.48     43.65 o 
  -4   3   6      983.76      987.62     13.14 o 
  -3   3   6     1160.96     1023.06     13.15 o 
  -2   3   6     3343.86     3431.53     35.23 o 
  -1   3   6     1559.33     1640.81     18.35 o 
   0   3   6     1393.86     1565.63     20.46 o 
   1   3   6     1572.17     1652.19     21.57 o 
   2   3   6     3280.64     3334.46     39.90 o 
   3   3   6      991.60      875.06     13.64 o 
   4   3   6      808.42      836.72     12.69 o 
   5   3   6     4271.70     4151.69     43.53 o 
   6   3   6      682.04      646.25     12.62 o 
   7   3   6     1320.05     1313.32     19.19 o 
   8   3   6      929.34      982.32     17.02 o 
   9   3   6     2193.07     2158.84     32.17 o 
  10   3   6       96.85       79.14      8.42 o 
  11   3   6      254.73      248.60     13.05 o 
  12   3   6      221.11      245.25     14.81 o 
  13   3   6       55.17       54.66     12.87 o 
  14   3   6       88.55       77.97     13.37 o 
  15   3   6        9.54        3.16     12.47 o 
  16   3   6       57.95       82.67     18.44 o 
 -16   4   6       64.12       65.07     19.56 o 
 -15   4   6       91.14       85.23     16.11 o 
 -14   4   6       48.57       35.38     11.54 o 
 -13   4   6      166.97      187.88     14.18 o 
 -12   4   6      671.42      691.18     20.43 o 
 -11   4   6       62.61       71.12      8.25 o 
 -10   4   6      174.41      151.06      9.22 o 
  -9   4   6      569.88      614.28     15.04 o 
  -8   4   6      859.74      833.52     14.54 o 
  -7   4   6      893.14      856.89     13.68 o 
  -6   4   6       44.08       43.19      3.98 o 
  -5   4   6      236.47      214.61      6.43 o 
  -4   4   6     2156.67     2110.38     24.16 o 
  -3   4   6      332.05      328.77      6.58 o 
  -2   4   6     4822.64     4922.50     48.28 o 
  -1   4   6     5146.64     5355.72     54.38 o 
   0   4   6      169.23      149.20      5.44 o 
   1   4   6     5133.39     5359.19     54.81 o 
   2   4   6     5126.25     5227.74     52.50 o 
   3   4   6      326.70      328.30      7.15 o 
   4   4   6     2008.34     2018.76     24.24 o 
   5   4   6      275.57      253.49      6.87 o 
   6   4   6       58.70       55.10      4.39 o 
   7   4   6      847.25      838.61     15.81 o 
   8   4   6      799.12      769.69     16.83 o 
   9   4   6      542.90      580.48     15.55 o 
  10   4   6      150.89      132.68      9.30 o 
  11   4   6       50.67       36.99      7.90 o 
  12   4   6      657.11      631.21     19.96 o 
  13   4   6      181.99      161.38     13.10 o 
  14   4   6       49.96       33.37     12.43 o 
  15   4   6      107.80       90.75     19.29 o 
  16   4   6       74.56       76.85     26.09 o 
 -16   5   6       83.56       92.78     22.88 o 
 -15   5   6       59.44       38.97     14.36 o 
 -14   5   6       92.70       90.09     13.85 o 
 -13   5   6       44.32       35.72     10.18 o 
 -12   5   6      454.05      458.89     17.21 o 
 -11   5   6       72.31       62.90      8.46 o 
 -10   5   6      138.18      135.77      9.00 o 
  -9   5   6      310.22      297.04     10.32 o 
  -8   5   6     2895.75     2912.41     36.30 o 
  -7   5   6      107.64      124.64      5.94 o 
  -6   5   6     2170.77     2123.47     24.57 o 
  -5   5   6     4918.24     4837.34     46.92 o 
  -4   5   6     3183.18     3098.13     30.51 o 
  -3   5   6      357.12      351.64      7.24 o 
  -2   5   6     2718.29     2720.89     27.28 o 
  -1   5   6     1559.69     1605.54     17.96 o 
   0   5   6     7737.49     8317.30     76.78 o 
   1   5   6     1448.04     1486.36     16.99 o 
   2   5   6     2681.21     2698.02     31.72 o 
   3   5   6      335.80      320.36      6.42 o 
   4   5   6     2834.31     2821.46     30.95 o 
   5   5   6     4848.70     4821.86     48.41 o 
   6   5   6     2090.65     2094.54     25.93 o 
   7   5   6      134.09      144.75      7.82 o 
   8   5   6     3204.91     3229.70     41.17 o 
   9   5   6      342.16      332.73     12.22 o 
  10   5   6      186.99      190.60     13.06 o 
  11   5   6       75.99       80.11      8.94 o 
  12   5   6      446.44      467.05     18.28 o 
  13   5   6       49.35       45.67     10.37 o 
  14   5   6      100.95      129.49     15.92 o 
  15   5   6       50.56       39.05     15.14 o 
  16   5   6       79.00       78.33     19.85 o 
 -16   6   6       17.39       11.18     18.51 o 
 -15   6   6      180.30      185.16     22.61 o 
 -14   6   6       12.58        6.69     12.12 o 
 -13   6   6      468.66      506.88     20.41 o 
 -12   6   6      156.22      168.54     11.83 o 
 -11   6   6       92.94      104.74      9.21 o 
 -10   6   6       75.19       59.82      6.80 o 
  -9   6   6      287.43      281.04      9.99 o 
  -8   6   6     1804.18     1752.17     24.23 o 
  -7   6   6      121.55      119.14      6.15 o 
  -6   6   6     2164.05     2164.43     26.94 o 
  -5   6   6     1581.12     1609.18     20.47 o 
  -4   6   6     1278.74     1330.10     16.41 o 
  -3   6   6      636.08      633.06     10.54 o 
  -2   6   6     1642.70     1639.64     17.68 o 
  -1   6   6     7765.82     7705.93     69.53 o 
   0   6   6       62.10       75.49      3.34 o 
   1   6   6     7756.23     7681.17     74.36 o 
   2   6   6     1470.44     1480.90     20.91 o 
   3   6   6      784.74      798.29     12.99 o 
   4   6   6     1146.40     1186.30     16.91 o 
   5   6   6     1655.36     1685.31     21.83 o 
   6   6   6     2237.90     2260.19     29.53 o 
   7   6   6      141.79      127.83      7.45 o 
   8   6   6     1726.74     1649.89     28.04 o 
   9   6   6      245.86      207.11     10.95 o 
  10   6   6       96.87      115.74      9.41 o 
  11   6   6       56.57       49.12      8.84 o 
  12   6   6      160.12      148.12     13.08 o 
  13   6   6      479.47      506.48     21.57 o 
  14   6   6        7.40       23.31     12.10 o 
  15   6   6      184.94      174.18     24.43 o 
  16   6   6       18.46        4.23     15.69 o 
 -16   7   6       54.73       74.14     29.73 o 
 -15   7   6       36.52       49.43     16.26 o 
 -14   7   6       25.64       21.04     12.65 o 
 -13   7   6      149.71      156.61     14.29 o 
 -12   7   6      390.53      389.80     17.27 o 
 -11   7   6      180.47      163.89     11.82 o 
 -10   7   6       97.84      101.92      8.30 o 
  -9   7   6       84.14       81.41      6.05 o 
  -8   7   6     1083.06     1084.19     22.50 o 
  -7   7   6      983.73      996.46     19.16 o 
  -6   7   6     2947.05     2921.10     38.51 o 
  -5   7   6      440.88      434.11     10.27 o 
  -4   7   6      770.43      791.36     12.53 o 
  -3   7   6       49.28       52.19      3.30 o 
  -2   7   6     2229.97     2229.38     23.48 o 
  -1   7   6     1964.37     1997.65     20.32 o 
   0   7   6       12.49       10.09      2.02 o 
   1   7   6     1821.57     1868.09     22.50 o 
   2   7   6     2170.90     2129.64     27.61 o 
   3   7   6       28.84       16.18      3.70 o 
   4   7   6      857.23      896.48     16.40 o 
   5   7   6      433.10      449.19      9.75 o 
   6   7   6     2908.45     2891.02     37.96 o 
   7   7   6      924.28      936.29     17.57 o 
   8   7   6     1191.42     1207.39     24.33 o 
   9   7   6       75.64       75.22      7.85 o 
  10   7   6      159.36      161.77     10.82 o 
  11   7   6      187.10      171.31     11.95 o 
  12   7   6      383.86      424.26     17.97 o 
  13   7   6      166.43      168.67     15.58 o 
  14   7   6       29.63       28.38     11.85 o 
  15   7   6       35.98       17.65     13.74 o 
  16   7   6       53.13       48.19     18.20 o 
 -15   8   6      232.88      201.93     22.67 o 
 -14   8   6       36.31       27.17     20.65 o 
 -13   8   6      320.61      347.36     19.86 o 
 -12   8   6       17.42       13.12      9.67 o 
 -11   8   6        0.40       -2.80      8.29 o 
 -10   8   6      148.10      156.18     11.42 o 
  -9   8   6      495.26      496.84     16.76 o 
  -8   8   6     1404.97     1380.06     25.96 o 
  -7   8   6       14.42       13.63      5.11 o 
  -6   8   6     1145.08     1171.80     20.66 o 
  -5   8   6      461.18      481.56     11.92 o 
  -4   8   6      472.06      490.06     10.20 o 
  -3   8   6      553.30      599.19      9.69 o 
  -2   8   6      379.62      385.61      6.55 o 
  -1   8   6     4579.13     4516.34     43.14 o 
   0   8   6       94.46      100.24      4.90 o 
   1   8   6     4638.36     4539.07     47.91 o 
   2   8   6      381.48      374.63      9.94 o 
   3   8   6      395.62      424.64     11.34 o 
   4   8   6      469.49      477.08     12.76 o 
   5   8   6      526.21      555.59     12.82 o 
   6   8   6     1250.09     1223.68     19.23 o 
   7   8   6       13.30        8.79      4.46 o 
   8   8   6     1419.88     1406.71     25.93 o 
   9   8   6      549.19      554.30     16.45 o 
  10   8   6      131.53      144.42     10.69 o 
  11   8   6        5.21        7.14      6.97 o 
  12   8   6       16.84       -3.69      8.05 o 
  13   8   6      343.14      332.80     21.52 o 
  14   8   6       35.47       45.12     12.30 o 
  15   8   6      224.21      227.37     20.38 o 
 -15   9   6       15.83       36.51     19.52 o 
 -14   9   6       10.99       24.69     16.48 o 
 -13   9   6       66.13       39.90     13.06 o 
 -12   9   6       68.74       79.07     13.69 o 
 -11   9   6       90.61       90.08     11.24 o 
 -10   9   6        0.87       -6.48      6.48 o 
  -9   9   6        6.03        5.40      6.58 o 
  -8   9   6      983.59     1007.44     21.42 o 
  -7   9   6      336.81      364.38     12.73 o 
  -6   9   6     1524.26     1474.83     24.94 o 
  -5   9   6      798.78      776.27     15.45 o 
  -4   9   6      257.15      258.90      9.72 o 
  -3   9   6      243.16      219.01      7.91 o 
  -2   9   6      772.87      753.66     14.07 o 
  -1   9   6      400.03      402.19      7.60 o 
   0   9   6      240.50      280.62      8.58 o 
   1   9   6      367.00      369.00      9.45 o 
   2   9   6      811.42      829.46     15.13 o 
   3   9   6      252.71      233.53      9.40 o 
   4   9   6      406.08      404.58     12.22 o 
   5   9   6      860.39      852.48     17.02 o 
   6   9   6     1488.95     1430.69     22.05 o 
   7   9   6      363.57      379.55     10.93 o 
   8   9   6      918.48      952.09     19.98 o 
   9   9   6        9.92        8.54      6.15 o 
  10   9   6       11.82        7.23      6.56 o 
  11   9   6       85.69       60.18      9.13 o 
  12   9   6       59.61       51.87     10.86 o 
  13   9   6       69.96       65.56     12.18 o 
  14   9   6       10.08        7.35     11.71 o 
  15   9   6       11.35       31.65     14.46 o 
 -15  10   6      188.99      186.39     25.82 o 
 -14  10   6       61.85       60.77     17.76 o 
 -13  10   6      212.32      251.80     29.75 o 
 -12  10   6       61.19       53.15     13.02 o 
 -11  10   6       92.98       80.53     11.43 o 
 -10  10   6       21.96       26.96      8.75 o 
  -9  10   6      316.30      347.02     15.63 o 
  -8  10   6      852.10      844.27     20.84 o 
  -7  10   6      142.20      154.40     11.05 o 
  -6  10   6       47.17       58.73      6.63 o 
  -5  10   6      579.61      595.32     18.08 o 
  -4  10   6      364.13      347.38     13.53 o 
  -3  10   6      279.54      270.95      9.24 o 
  -2  10   6      177.94      184.59      7.72 o 
  -1  10   6     2572.52     2485.66     32.67 o 
   0  10   6      551.00      501.38     12.13 o 
   1  10   6     2364.66     2270.17     37.26 o 
   2  10   6      204.46      209.58      9.46 o 
   3  10   6      182.40      177.82      8.94 o 
   4  10   6      399.30      390.11     12.59 o 
   5  10   6      633.29      631.88     16.52 o 
   6  10   6       40.43       46.83      4.92 o 
   7  10   6      144.21      141.32      7.50 o 
   8  10   6      866.40      859.74     19.51 o 
   9  10   6      349.60      353.28     13.92 o 
  10  10   6       10.52       12.34      7.37 o 
  11  10   6      141.36      134.34     11.41 o 
  12  10   6       47.10       35.75     10.21 o 
  13  10   6      205.15      248.55     16.61 o 
  14  10   6       61.82       66.58     13.68 o 
  15  10   6      168.33      199.45     23.42 o 
 -14  11   6       29.57       25.49     16.40 o 
 -13  11   6        9.34       -5.41     13.72 o 
 -12  11   6      150.85      144.37     17.12 o 
 -11  11   6       60.16       48.62     11.17 o 
 -10  11   6      110.69      122.08     15.08 o 
  -9  11   6      349.20      348.32     16.74 o 
  -8  11   6      486.90      551.64     17.29 o 
  -7  11   6      444.82      482.03     18.39 o 
  -6  11   6      885.31      854.56     23.52 o 
  -5  11   6      982.95      933.20     24.20 o 
  -4  11   6      117.29      103.54      8.03 o 
  -3  11   6      152.57      200.04     10.75 o 
  -2  11   6     2725.27     2510.82     36.79 o 
  -1  11   6       16.78       30.99      4.18 o 
   0  11   6      822.98      915.45     17.66 o 
   1  11   6       27.59       23.64      5.52 o 
   2  11   6     2737.45     2534.23     40.34 o 
   3  11   6      199.03      239.11     10.13 o 
   4  11   6      113.92      130.03      8.74 o 
   5  11   6     1124.94     1117.70     23.67 o 
   6  11   6      885.50      893.64     22.07 o 
   7  11   6      437.78      467.66     12.26 o 
   8  11   6      464.65      477.54     14.72 o 
   9  11   6      309.71      317.12     13.77 o 
  10  11   6       71.23       52.05      8.74 o 
  11  11   6       50.69       40.05      9.75 o 
  12  11   6      147.89      117.72     12.74 o 
  13  11   6        6.59       -1.29     11.13 o 
  14  11   6       27.23       31.94     15.46 o 
 -14  12   6       60.68       53.21     22.51 o 
 -13  12   6       94.04       62.14     19.69 o 
 -12  12   6      245.36      273.78     20.96 o 
 -11  12   6        5.68       14.03     12.11 o 
 -10  12   6       67.64       59.97     12.82 o 
  -9  12   6      263.59      278.35     18.49 o 
  -8  12   6      284.34      314.06     21.27 o 
  -7  12   6      198.27      214.08     13.69 o 
  -6  12   6      273.46      279.75     16.05 o 
  -5  12   6      558.52      579.30     18.75 o 
  -4  12   6      503.08      483.78     15.24 o 
  -3  12   6      134.70      110.06     11.83 o 
  -2  12   6      715.88      723.07     16.16 o 
  -1  12   6     1678.66     1706.04     27.09 o 
   0  12   6      253.49      257.96      9.86 o 
   1  12   6     1611.23     1665.45     32.19 o 
   2  12   6      738.59      721.87     18.34 o 
   3  12   6      135.14      129.17     10.41 o 
   4  12   6      513.30      508.34     20.48 o 
   5  12   6      528.51      529.23     15.62 o 
   6  12   6      282.73      278.83     13.30 o 
   7  12   6      176.57      183.03      8.82 o 
   8  12   6      322.68      323.83     15.34 o 
   9  12   6      288.13      294.27     13.25 o 
  10  12   6       69.15       64.16      9.03 o 
  11  12   6       12.99        0.73      9.17 o 
  12  12   6      262.40      258.21     17.70 o 
  13  12   6       89.55       91.75     14.21 o 
  14  12   6       51.81       66.19     16.59 o 
 -13  13   6       12.51        3.66     17.25 o 
 -12  13   6       66.96       34.72     15.46 o 
 -11  13   6       74.42       67.75     15.03 o 
 -10  13   6      107.08       91.64     14.73 o 
  -9  13   6      701.45      709.64     27.12 o 
  -8  13   6      284.49      302.91     17.25 o 
  -7  13   6      327.08      321.56     16.55 o 
  -6  13   6      180.24      155.87     12.09 o 
  -5  13   6     1632.15     1622.14     32.38 o 
  -4  13   6       35.42       35.12      6.72 o 
  -3  13   6      325.61      344.88     14.09 o 
  -2  13   6      701.16      667.14     17.48 o 
  -1  13   6      170.01      190.25      9.80 o 
   0  13   6      792.24      857.95     21.07 o 
   1  13   6      153.00      160.13     10.54 o 
   2  13   6      753.10      752.40     20.15 o 
   3  13   6      336.25      324.28     14.68 o 
   4  13   6       45.57       67.02      8.79 o 
   5  13   6     1736.39     1767.63     33.08 o 
   6  13   6      196.98      188.86     11.74 o 
   7  13   6      298.94      296.78     10.57 o 
   8  13   6      275.64      271.00     13.67 o 
   9  13   6      611.72      638.81     20.67 o 
  10  13   6       90.76       85.91     11.09 o 
  11  13   6       71.61       66.89     14.34 o 
  12  13   6       61.15       59.72     12.66 o 
  13  13   6       11.41        3.35     13.62 o 
 -13  14   6       23.84       14.76     20.39 o 
 -12  14   6      220.03      199.12     20.59 o 
 -11  14   6       36.08       32.81     13.95 o 
 -10  14   6      137.85      132.16     16.51 o 
  -9  14   6       77.38       76.36     13.63 o 
  -8  14   6       35.19       38.82     10.42 o 
  -7  14   6       24.65        3.91      8.33 o 
  -6  14   6       11.43        5.66      8.10 o 
  -5  14   6      202.20      200.74     12.36 o 
  -4  14   6      614.14      595.98     18.00 o 
  -3  14   6      457.92      465.65     16.88 o 
  -2  14   6      943.65      991.04     22.05 o 
  -1  14   6      206.43      192.29      9.22 o 
   0  14   6      671.90      672.79     18.19 o 
   1  14   6      210.69      211.29     10.20 o 
   2  14   6      866.21      916.18     23.58 o 
   3  14   6      515.23      559.41     19.18 o 
   4  14   6      636.84      642.43     19.43 o 
   5  14   6      212.45      219.82     14.41 o 
   6  14   6       10.00        9.11      8.35 o 
   7  14   6       31.37       13.27      6.44 o 
   8  14   6       39.88       40.84      9.11 o 
   9  14   6       90.21       82.30      9.75 o 
  10  14   6      137.03      123.77     13.76 o 
  11  14   6       30.21       20.54     12.03 o 
  12  14   6      234.44      225.41     18.93 o 
  13  14   6       21.61       14.54     16.06 o 
 -12  15   6       18.45        2.91     15.68 o 
 -11  15   6       90.39       65.62     15.53 o 
 -10  15   6       43.19       51.54     14.15 o 
  -9  15   6      498.73      488.97     24.78 o 
  -8  15   6       52.96       54.16     11.57 o 
  -7  15   6      189.91      179.09     14.24 o 
  -6  15   6        9.16        4.96      8.45 o 
  -5  15   6      727.79      758.24     21.48 o 
  -4  15   6      278.12      281.58     13.58 o 
  -3  15   6      393.16      377.67     18.22 o 
  -2  15   6      196.64      203.29     11.42 o 
  -1  15   6       76.80       74.33      6.90 o 
   0  15   6       38.59       32.36      5.49 o 
   1  15   6       69.68       71.57     10.12 o 
   2  15   6      221.98      223.59     11.73 o 
   3  15   6      426.52      441.57     19.30 o 
   4  15   6      259.64      283.64     15.97 o 
   5  15   6      758.80      765.43     25.49 o 
   6  15   6       12.30       11.76     11.49 o 
   7  15   6      157.40      133.10     15.03 o 
   8  15   6       58.46       57.21     10.10 o 
   9  15   6      464.91      483.62     21.88 o 
  10  15   6       48.35       40.58     14.13 o 
  11  15   6       90.01       65.40     14.47 o 
  12  15   6       14.75       18.18     17.24 o 
 -11  16   6       93.57       94.28     18.53 o 
 -10  16   6      143.48       95.46     16.48 o 
  -9  16   6       26.85       17.18     12.68 o 
  -8  16   6       85.26       89.76     13.29 o 
  -7  16   6       15.68       17.50      9.90 o 
  -6  16   6      113.37       99.75     12.03 o 
  -5  16   6       40.99       32.24      8.56 o 
  -4  16   6      273.75      268.11     15.01 o 
  -3  16   6      366.16      371.83     16.34 o 
  -2  16   6      584.17      578.82     19.00 o 
  -1  16   6      182.84      184.85     11.79 o 
   0  16   6       15.33       14.88      5.54 o 
   1  16   6      184.65      185.63     15.86 o 
   2  16   6      595.84      650.38     22.35 o 
   3  16   6      368.49      382.52     14.21 o 
   4  16   6      301.65      287.65     20.92 o 
   5  16   6       28.85       28.63     12.76 o 
   6  16   6      100.91       57.89     14.08 o 
   7  16   6        9.30       11.73     13.46 o 
   8  16   6       97.39      112.18     13.15 o 
   9  16   6       23.42       26.41     11.34 o 
  10  16   6      144.49      175.08     18.36 o 
  11  16   6       95.44      121.36     19.96 o 
 -11  17   6       49.34       58.43     22.76 o 
 -10  17   6        5.97       17.37     15.04 o 
  -9  17   6      150.76      133.53     22.33 o 
  -8  17   6       74.71       85.44     13.09 o 
  -7  17   6       55.23       36.19     10.83 o 
  -6  17   6      116.22       71.28     11.58 o 
  -5  17   6      384.82      376.06     21.16 o 
  -4  17   6       43.01       48.99      9.84 o 
  -3  17   6      346.15      351.91     16.53 o 
  -2  17   6       83.02       91.99      9.82 o 
  -1  17   6        6.50       11.47      9.94 o 
   0  17   6       14.67        2.53      7.22 o 
   1  17   6        7.51        0.88      6.44 o 
   2  17   6       73.54       76.50     13.53 o 
   3  17   6      311.74      294.88     17.73 o 
   4  17   6       43.88       51.60     10.65 o 
   5  17   6      396.74      425.68     35.55 o 
   6  17   6       99.07      142.62     18.02 o 
   7  17   6       59.35       39.38     20.86 o 
   8  17   6       68.69       44.62     12.28 o 
   9  17   6      156.15      177.20     19.32 o 
  10  17   6        7.79        8.75     14.77 o 
  11  17   6       49.44       41.05     24.79 o 
 -10  18   6      172.72      201.20     21.88 o 
  -9  18   6       62.96       43.77     16.08 o 
  -8  18   6        6.66       12.06     11.13 o 
  -7  18   6        5.97        7.91     10.02 o 
  -6  18   6        1.52       -5.77      9.09 o 
  -5  18   6       25.13       21.38      9.01 o 
  -4  18   6      264.83      258.08     14.45 o 
  -3  18   6      221.53      221.35     14.53 o 
  -2  18   6      416.11      435.59     22.28 o 
  -1  18   6       50.05       41.23     13.78 o 
   0  18   6        7.30       29.55      8.49 o 
   1  18   6       53.70       40.75      7.29 o 
   2  18   6      463.44      533.07     40.47 o 
   3  18   6      206.67      196.69     26.69 o 
   4  18   6      268.94      267.82     19.47 o 
   5  18   6       20.40       12.91     10.85 o 
   6  18   6        0.50        7.23     12.84 o 
   7  18   6        2.33        7.59     16.16 o 
   8  18   6        5.93        7.96     12.15 o 
   9  18   6       58.87       50.73     20.13 o 
  10  18   6      150.40      149.43     30.07 o 
  -8  19   6       17.45        7.35     12.32 o 
  -7  19   6       34.02       37.57     12.05 o 
  -6  19   6       37.75       24.59     11.24 o 
  -5  19   6      260.48      283.28     17.33 o 
  -4  19   6      170.84      170.55     13.84 o 
  -3  19   6       63.59       77.07     11.93 o 
  -2  19   6      189.87      185.36     16.24 o 
  -1  19   6       34.18       37.14     10.84 o 
   0  19   6       74.97       60.65     10.39 o 
   1  19   6       33.03       24.76      8.57 o 
   2  19   6      172.46      188.79     18.11 o 
   3  19   6       59.13       92.17     15.30 o 
   4  19   6      171.09      182.59     25.39 o 
   5  19   6      254.49      253.31     39.26 o 
   6  19   6       28.11      -12.77     20.69 o 
   7  19   6       48.05       31.72     23.99 o 
   8  19   6       23.80       23.30     13.44 o 
  -7  20   6       15.94       29.41     14.21 o 
  -6  20   6       27.75        7.12     12.73 o 
  -5  20   6       36.79       35.60     11.22 o 
  -4  20   6       50.44       40.17     10.95 o 
  -3  20   6       54.63       56.48     13.63 o 
  -2  20   6      286.92      325.70     20.86 o 
  -1  20   6       95.37       86.82     13.39 o 
   0  20   6       16.15       16.89     10.31 o 
   1  20   6      109.62      119.21     12.50 o 
   2  20   6      302.33      309.05     21.78 o 
   3  20   6       56.24       62.82     18.05 o 
   4  20   6       54.02       19.58     23.65 o 
   5  20   6       32.29       10.17     22.87 o 
   6  20   6       28.71       64.84     32.07 o 
   7  20   6       16.35       22.64     25.70 o 
  -5  21   6       69.72       63.22     14.57 o 
  -4  21   6       82.45       53.81     12.50 o 
  -3  21   6        0.36        3.60     13.67 o 
  -2  21   6       40.93       59.85     13.31 o 
  -1  21   6       35.38       42.63     15.73 o 
   0  21   6      154.25      153.05     26.35 o 
   1  21   6       27.14       24.42     10.95 o 
   2  21   6       42.31       37.40     11.15 o 
   3  21   6        0.28       -3.81     15.98 o 
   4  21   6       61.77       48.80     26.03 o 
   5  21   6       71.69       40.07     26.90 o 
  -3  22   6       39.21       44.57     17.38 o 
  -2  22   6       56.76       78.49     16.83 o 
  -1  22   6      141.79      112.45     19.18 o 
   0  22   6       12.35        2.80     11.34 o 
   1  22   6      164.01      168.35     17.26 o 
   2  22   6       49.79       41.74     11.91 o 
   3  22   6       48.80       21.48     11.69 o 
   1   0   7        2.44        0.11      1.73 o 
   2   0   7     3743.31     3731.31     37.27 o 
   3   0   7     1197.88     1233.62     16.42 o 
   4   0   7     9172.07     8790.74     84.81 o 
   5   0   7      397.29      389.68      9.08 o 
   6   0   7      118.67      121.49      5.96 o 
   7   0   7     1626.08     1591.73     22.72 o 
   8   0   7      561.20      517.86     13.08 o 
   9   0   7        5.33        1.88      4.82 o 
  10   0   7     2704.78     2682.21     37.69 o 
  11   0   7       20.78       13.95      7.00 o 
  12   0   7      150.94      143.38     13.41 o 
  13   0   7      126.23      120.34     13.28 o 
  14   0   7       49.59       43.27     12.84 o 
  15   0   7        2.20        6.24     12.51 o 
  16   0   7       41.32       53.37     17.36 o 
 -16   1   7       29.02       38.30     16.59 o 
 -15   1   7      115.80      101.83     16.05 o 
 -14   1   7       10.50        2.86     11.23 o 
 -13   1   7      149.88      193.10     16.08 o 
 -12   1   7       13.13        0.35      7.18 o 
 -11   1   7      716.08      722.60     18.97 o 
 -10   1   7       76.57       80.71      8.25 o 
  -9   1   7        4.91        0.22      4.98 o 
  -8   1   7      922.15      890.90     16.74 o 
  -7   1   7      599.62      611.30     12.90 o 
  -6   1   7      944.63      905.58     15.76 o 
  -5   1   7      276.82      292.86      8.25 o 
  -4   1   7     2207.19     2417.76     27.46 o 
  -3   1   7    11004.46    10541.30    101.01 o 
  -2   1   7     1202.10     1309.98     15.49 o 
  -1   1   7     2453.88     2463.48     24.71 o 
   0   1   7       99.41      125.07      4.79 o 
   1   1   7     2333.38     2274.11     24.97 o 
   2   1   7     1119.62     1213.45     15.55 o 
   3   1   7    11220.47    10803.04    100.98 o 
   4   1   7     2094.10     2274.67     27.05 o 
   5   1   7      212.30      219.04      7.19 o 
   6   1   7      958.60      926.90     15.18 o 
   7   1   7      593.81      615.00     12.40 o 
   8   1   7      956.31      939.09     17.75 o 
   9   1   7        0.67       -1.41      4.83 o 
  10   1   7       87.01       86.77      7.94 o 
  11   1   7      702.92      734.40     19.47 o 
  12   1   7       17.07        8.55      8.26 o 
  13   1   7      180.34      220.73     15.54 o 
  14   1   7        7.20       18.42     11.21 o 
  15   1   7      146.73      153.19     18.37 o 
  16   1   7       29.13       58.91     17.74 o 
 -16   2   7       22.25       32.95     16.54 o 
 -15   2   7      140.79      170.56     17.03 o 
 -14   2   7       69.70       61.35     12.87 o 
 -13   2   7       11.71       22.87      9.35 o 
 -12   2   7      149.28      148.00     11.62 o 
 -11   2   7      196.84      221.34     15.02 o 
 -10   2   7     1281.15     1317.01     24.90 o 
  -9   2   7      338.63      343.03     11.75 o 
  -8   2   7      632.37      627.73     14.20 o 
  -7   2   7      473.68      468.56     11.21 o 
  -6   2   7      545.86      527.53     10.52 o 
  -5   2   7      130.89      150.87      6.25 o 
  -4   2   7     5367.75     5234.52     55.90 o 
  -3   2   7     1061.25     1079.80     15.81 o 
  -2   2   7     4840.44     5089.11     50.30 o 
  -1   2   7     1130.11     1198.65     15.22 o 
   0   2   7      822.00      773.71     11.44 o 
   1   2   7     1209.85     1259.93     15.75 o 
   2   2   7     5102.74     5333.11     50.17 o 
   3   2   7     1143.02     1145.79     15.40 o 
   4   2   7     5555.95     5384.91     53.92 o 
   5   2   7      101.64      124.27      6.11 o 
   6   2   7      499.38      493.60     10.89 o 
   7   2   7      406.91      397.07     10.57 o 
   8   2   7      833.38      827.51     15.46 o 
   9   2   7      357.36      352.41     11.90 o 
  10   2   7     1388.66     1400.01     27.00 o 
  11   2   7      190.35      218.15     14.03 o 
  12   2   7      144.11      136.28     12.31 o 
  13   2   7        9.24        4.41      9.10 o 
  14   2   7       71.73       63.68     13.38 o 
  15   2   7      141.25      154.79     24.53 o 
  16   2   7       18.64       29.49     18.00 o 
 -16   3   7      131.45      101.22     19.74 o 
 -15   3   7       64.00       34.41     13.27 o 
 -14   3   7       35.26       37.12     11.47 o 
 -13   3   7      282.47      305.70     15.87 o 
 -12   3   7        1.95       10.55      7.81 o 
 -11   3   7      663.07      651.86     19.24 o 
 -10   3   7      711.75      730.38     19.37 o 
  -9   3   7      319.86      329.67     11.67 o 
  -8   3   7     1082.82     1134.66     20.05 o 
  -7   3   7      134.34      127.90      6.34 o 
  -6   3   7      983.35      956.66     14.22 o 
  -5   3   7      595.28      572.30     10.19 o 
  -4   3   7     3353.53     3378.52     36.11 o 
  -3   3   7     4085.18     4112.31     42.07 o 
  -2   3   7      175.47      165.86      5.07 o 
  -1   3   7     4201.07     4155.87     42.18 o 
   0   3   7      436.22      474.11      8.74 o 
   1   3   7     4528.66     4507.87     43.72 o 
   2   3   7      140.80      128.31      5.27 o 
   3   3   7     4311.53     4353.70     43.60 o 
   4   3   7     3244.01     3318.19     36.20 o 
   5   3   7      519.50      496.24     10.42 o 
   6   3   7      945.10      971.13     16.40 o 
   7   3   7      135.74      127.95      6.70 o 
   8   3   7     1122.16     1159.12     20.29 o 
   9   3   7      310.65      338.83     12.60 o 
  10   3   7      712.19      694.84     18.81 o 
  11   3   7      660.29      632.75     19.08 o 
  12   3   7        7.99        5.75      7.75 o 
  13   3   7      297.38      303.52     16.96 o 
  14   3   7       44.21       30.01     12.64 o 
  15   3   7       82.36       96.59     18.35 o 
  16   3   7      142.05      152.95     25.13 o 
 -16   4   7        5.61        1.96     22.09 o 
 -15   4   7      147.75      128.53     18.10 o 
 -14   4   7       31.50       44.57     12.29 o 
 -13   4   7       36.26       16.86      8.63 o 
 -12   4   7       10.75       19.81      7.92 o 
 -11   4   7      143.17      157.85     11.11 o 
 -10   4   7      303.00      328.39     15.56 o 
  -9   4   7     1009.45     1005.52     21.21 o 
  -8   4   7      543.48      527.29     13.27 o 
  -7   4   7     2156.40     2218.36     26.69 o 
  -6   4   7      867.53      901.09     14.16 o 
  -5   4   7     2087.83     2070.03     23.54 o 
  -4   4   7     3630.80     3595.82     36.86 o 
  -3   4   7     1175.69     1184.70     14.98 o 
  -2   4   7       98.29      107.71      4.39 o 
  -1   4   7     1021.06     1102.42     14.75 o 
   0   4   7       71.56       85.82      4.34 o 
   1   4   7     1076.63     1132.79     15.23 o 
   2   4   7      149.27      149.51      5.28 o 
   3   4   7     1160.75     1155.03     17.16 o 
   4   4   7     3512.87     3520.89     37.00 o 
   5   4   7     1779.57     1785.97     23.56 o 
   6   4   7      859.82      904.16     16.52 o 
   7   4   7     2211.85     2244.50     30.22 o 
   8   4   7      583.70      611.54     14.30 o 
   9   4   7     1127.89     1126.49     21.70 o 
  10   4   7      331.74      338.61     13.17 o 
  11   4   7      139.04      124.92     10.49 o 
  12   4   7        5.20        6.00      7.92 o 
  13   4   7       33.69       26.88      9.91 o 
  14   4   7       34.28       39.16     13.76 o 
  15   4   7      148.23      173.22     20.62 o 
  16   4   7        8.53       30.13     21.05 o 
 -16   5   7       41.39       68.59     20.91 o 
 -15   5   7       34.78       36.11     16.16 o 
 -14   5   7      151.00      132.48     15.85 o 
 -13   5   7      297.34      314.51     17.97 o 
 -12   5   7      108.01       95.75     10.56 o 
 -11   5   7      521.09      562.32     16.96 o 
 -10   5   7      548.47      558.75     16.01 o 
  -9   5   7      474.98      487.22     14.35 o 
  -8   5   7     1340.21     1326.57     21.30 o 
  -7   5   7      584.15      593.97     12.15 o 
  -6   5   7     1775.44     1740.43     22.23 o 
  -5   5   7      936.08      931.75     13.66 o 
  -4   5   7     1183.70     1150.64     15.10 o 
  -3   5   7     1037.32     1081.13     14.49 o 
  -2   5   7      939.03     1015.18     14.05 o 
  -1   5   7     3659.13     3696.29     37.21 o 
   0   5   7     6947.39     7129.52     69.16 o 
   1   5   7     3718.41     3733.30     36.27 o 
   2   5   7     1215.03     1294.66     16.31 o 
   3   5   7      948.14      996.26     15.06 o 
   4   5   7     1160.61     1132.78     16.10 o 
   5   5   7      892.76      894.44     14.94 o 
   6   5   7     1744.52     1733.58     24.04 o 
   7   5   7      600.52      617.30     14.49 o 
   8   5   7     1263.57     1282.74     23.00 o 
   9   5   7      486.40      484.89     16.82 o 
  10   5   7      529.85      556.52     17.11 o 
  11   5   7      496.17      519.38     18.84 o 
  12   5   7      103.18       94.58     11.18 o 
  13   5   7      282.67      320.73     17.45 o 
  14   5   7      139.97      116.06     16.37 o 
  15   5   7       34.15       52.04     15.35 o 
  16   5   7       45.79       23.00     21.34 o 
 -16   6   7       13.06       16.07     18.14 o 
 -15   6   7       36.25       29.21     16.40 o 
 -14   6   7       27.62        6.09     13.63 o 
 -13   6   7       38.88       10.08     11.70 o 
 -12   6   7       19.64       13.28      8.92 o 
 -11   6   7        9.34        6.51      6.79 o 
 -10   6   7       27.62       16.12      6.37 o 
  -9   6   7      798.22      774.10     17.77 o 
  -8   6   7      211.36      207.95      8.99 o 
  -7   6   7     4784.80     4766.03     51.32 o 
  -6   6   7      555.15      557.69     11.58 o 
  -5   6   7      574.22      573.85     11.08 o 
  -4   6   7      521.70      537.39      9.96 o 
  -3   6   7      167.73      201.11      5.83 o 
  -2   6   7        9.53        8.86      2.28 o 
  -1   6   7      227.86      224.09      5.71 o 
   0   6   7       23.82       23.83      2.99 o 
   1   6   7      238.25      227.88      5.24 o 
   2   6   7       19.26       13.28      2.20 o 
   3   6   7      197.36      227.45      6.24 o 
   4   6   7      517.26      534.39     10.30 o 
   5   6   7      500.39      535.23     11.52 o 
   6   6   7      490.22      503.72     12.73 o 
   7   6   7     4803.66     4743.14     59.67 o 
   8   6   7      212.79      207.64     10.54 o 
   9   6   7      915.32      887.46     20.00 o 
  10   6   7       43.18       35.13      8.22 o 
  11   6   7        8.74       16.29      7.36 o 
  12   6   7       13.32        7.54      9.21 o 
  13   6   7       38.41       18.40     11.01 o 
  14   6   7       32.59       20.05     12.08 o 
  15   6   7       38.06       27.79     14.87 o 
  16   6   7       14.99        9.40     17.11 o 
 -15   7   7        1.82      -12.02     13.05 o 
 -14   7   7      373.91      328.34     22.97 o 
 -13   7   7       21.74       28.07     12.02 o 
 -12   7   7      389.43      416.86     18.07 o 
 -11   7   7      172.66      191.98     13.52 o 
 -10   7   7      429.79      450.36     16.07 o 
  -9   7   7      579.21      588.22     17.31 o 
  -8   7   7      134.34      125.86     10.54 o 
  -7   7   7      285.26      293.41     11.37 o 
  -6   7   7      767.52      744.31     15.93 o 
  -5   7   7      283.66      252.86      8.81 o 
  -4   7   7      610.07      610.40     11.99 o 
  -3   7   7     1063.55     1082.76     14.98 o 
  -2   7   7     1444.05     1461.75     18.20 o 
  -1   7   7     2032.24     2138.96     22.24 o 
   0   7   7     7341.17     7143.74     65.35 o 
   1   7   7     1955.05     2062.38     22.03 o 
   2   7   7     1674.28     1682.88     22.90 o 
   3   7   7      997.46     1051.22     17.68 o 
   4   7   7      485.63      471.47      9.66 o 
   5   7   7      254.90      227.05      8.25 o 
   6   7   7      772.87      753.25     14.47 o 
   7   7   7      297.93      271.36     11.19 o 
   8   7   7      106.96       89.45      7.95 o 
   9   7   7      580.95      586.29     16.67 o 
  10   7   7      430.72      451.31     16.29 o 
  11   7   7      171.96      198.80     12.93 o 
  12   7   7      390.60      410.92     19.11 o 
  13   7   7       23.06       12.69     11.08 o 
  14   7   7      369.07      363.41     21.64 o 
  15   7   7        2.18       -2.89     12.83 o 
 -15   8   7       17.41       28.35     18.16 o 
 -14   8   7        2.86        5.07     12.97 o 
 -13   8   7       44.35       46.98     13.88 o 
 -12   8   7        8.27        8.47     10.31 o 
 -11   8   7       20.99       20.65      9.96 o 
 -10   8   7       89.60       92.38     10.71 o 
  -9   8   7      240.40      241.63     16.01 o 
  -8   8   7       31.67       32.18      6.41 o 
  -7   8   7     5709.33     5680.64     67.89 o 
  -6   8   7      661.31      651.40     15.03 o 
  -5   8   7     1170.70     1123.97     19.54 o 
  -4   8   7      166.31      160.74      7.17 o 
  -3   8   7      650.52      643.58     12.75 o 
  -2   8   7      440.75      461.59      8.66 o 
  -1   8   7      102.70      119.12      4.76 o 
   0   8   7       69.88       71.00      3.77 o 
   1   8   7       78.81       86.00      4.83 o 
   2   8   7      433.84      445.62     10.00 o 
   3   8   7      822.84      782.52     14.40 o 
   4   8   7      158.58      164.95      8.26 o 
   5   8   7     1193.75     1115.98     17.73 o 
   6   8   7      662.69      661.71     14.22 o 
   7   8   7     5634.08     5535.12     71.16 o 
   8   8   7       34.30       27.87      6.53 o 
   9   8   7      275.98      297.05     13.17 o 
  10   8   7       88.17       85.00      9.38 o 
  11   8   7       20.59       18.48      9.46 o 
  12   8   7        7.28       14.75      9.22 o 
  13   8   7       47.07       39.31     11.88 o 
  14   8   7        3.35        7.99     11.67 o 
  15   8   7       13.46       16.52     13.74 o 
 -15   9   7        1.20       -6.68     17.83 o 
 -14   9   7      331.08      349.29     30.55 o 
 -13   9   7       79.21       68.87     14.89 o 
 -12   9   7      318.12      318.39     21.00 o 
 -11   9   7       88.27       89.05     12.72 o 
 -10   9   7      241.15      259.20     13.94 o 
  -9   9   7        9.29       18.99      7.27 o 
  -8   9   7      107.79      109.03      8.85 o 
  -7   9   7        3.01       15.45      5.73 o 
  -6   9   7      729.96      717.90     16.82 o 
  -5   9   7      340.10      377.58     16.15 o 
  -4   9   7      747.75      783.64     14.80 o 
  -3   9   7      208.26      229.91      9.63 o 
  -2   9   7      481.55      475.46      9.97 o 
  -1   9   7      264.56      249.61      6.60 o 
   0   9   7     4746.56     4684.80     51.56 o 
   1   9   7      258.39      253.96      9.34 o 
   2   9   7      472.73      438.36     11.99 o 
   3   9   7      232.56      256.77     10.13 o 
   4   9   7      681.12      690.05     15.27 o 
   5   9   7      355.46      387.52     12.66 o 
   6   9   7      764.05      770.18     15.77 o 
   7   9   7        3.42       12.79      4.77 o 
   8   9   7      112.87      112.89      8.46 o 
   9   9   7        8.63        9.07      6.25 o 
  10   9   7      296.72      288.84     13.42 o 
  11   9   7       73.54       74.93      9.76 o 
  12   9   7      323.20      346.03     19.61 o 
  13   9   7       77.78       92.75     13.80 o 
  14   9   7      312.44      329.91     20.95 o 
  15   9   7        1.18       -6.91     13.65 o 
 -14  10   7       33.28       22.29     22.69 o 
 -13  10   7       54.92       63.62     17.31 o 
 -12  10   7       32.66       41.93     12.52 o 
 -11  10   7      115.08      116.71     13.97 o 
 -10  10   7       52.80       50.63      9.68 o 
  -9  10   7      248.17      246.72     14.58 o 
  -8  10   7      212.87      209.86     12.13 o 
  -7  10   7     3123.22     3162.49     50.83 o 
  -6  10   7      781.61      835.35     25.58 o 
  -5  10   7      517.45      529.97     17.37 o 
  -4  10   7      435.83      448.38     13.74 o 
  -3  10   7        6.46        0.43      4.49 o 
  -2  10   7      210.82      181.18      8.78 o 
  -1  10   7      200.08      220.94      7.28 o 
   0  10   7       20.25       20.30      2.88 o 
   1  10   7      218.21      213.06     10.16 o 
   2  10   7      181.51      167.31      7.91 o 
   3  10   7        1.57        2.81      4.56 o 
   4  10   7      501.20      495.48     14.41 o 
   5  10   7      480.44      500.15     14.25 o 
   6  10   7      776.49      811.36     15.65 o 
   7  10   7     3117.52     3215.14     41.08 o 
   8  10   7      187.08      179.43     12.93 o 
   9  10   7      211.76      191.22     11.42 o 
  10  10   7       60.36       49.51      8.58 o 
  11  10   7       80.23       73.56     10.19 o 
  12  10   7       36.47       53.35     10.94 o 
  13  10   7       57.74       46.37     11.77 o 
  14  10   7       29.35        8.10     14.52 o 
 -14  11   7      131.78      128.61     23.94 o 
 -13  11   7      161.96      144.35     23.45 o 
 -12  11   7       50.12       53.84     17.31 o 
 -11  11   7      166.51      175.85     15.95 o 
 -10  11   7      292.35      333.29     17.76 o 
  -9  11   7       38.29       41.34     10.91 o 
  -8  11   7      347.80      357.76     20.82 o 
  -7  11   7        8.18       16.44      7.65 o 
  -6  11   7      483.32      463.95     17.84 o 
  -5  11   7       68.32       56.50      8.21 o 
  -4  11   7     1174.29     1148.04     25.86 o 
  -3  11   7      104.01      109.11      8.64 o 
  -2  11   7      655.40      657.27     14.12 o 
  -1  11   7     1982.82     1929.21     29.79 o 
   0  11   7      773.87      752.50     14.52 o 
   1  11   7     2050.55     1993.83     30.94 o 
   2  11   7      597.25      583.57     16.66 o 
   3  11   7      117.30      128.75      8.37 o 
   4  11   7     1104.94     1059.81     23.41 o 
   5  11   7       82.07       76.82      9.13 o 
   6  11   7      473.60      478.48     16.77 o 
   7  11   7        9.69       19.42      5.15 o 
   8  11   7      330.19      343.96     13.22 o 
   9  11   7       41.90       38.14      7.72 o 
  10  11   7      329.90      331.72     15.10 o 
  11  11   7      143.33      140.52     12.42 o 
  12  11   7       45.70       40.66     10.76 o 
  13  11   7      157.43      173.93     15.50 o 
  14  11   7      121.65      100.74     19.65 o 
 -14  12   7       15.29      -15.16     16.98 o 
 -13  12   7       33.00       50.56     19.32 o 
 -12  12   7        2.20        1.57     15.28 o 
 -11  12   7      170.49      171.05     17.95 o 
 -10  12   7       57.88       23.31     16.59 o 
  -9  12   7      328.87      300.40     19.41 o 
  -8  12   7      416.01      443.19     19.41 o 
  -7  12   7      881.59      889.51     26.20 o 
  -6  12   7      816.52      857.53     24.65 o 
  -5  12   7       37.62       35.80      8.12 o 
  -4  12   7      410.47      447.04     16.57 o 
  -3  12   7      243.09      242.34     11.06 o 
  -2  12   7      123.60      106.74     12.50 o 
  -1  12   7      611.41      651.30     14.97 o 
   0  12   7       97.32       96.38      6.20 o 
   1  12   7      571.61      615.88     17.17 o 
   2  12   7       93.29       97.56      9.89 o 
   3  12   7      223.04      209.39     12.08 o 
   4  12   7      443.89      464.75     15.13 o 
   5  12   7       35.16       29.57      7.78 o 
   6  12   7      835.61      895.80     22.88 o 
   7  12   7      917.36      963.54     19.53 o 
   8  12   7      354.25      367.02     14.83 o 
   9  12   7      295.21      310.56     14.71 o 
  10  12   7       37.10       35.52      9.18 o 
  11  12   7      151.22      149.46     14.96 o 
  12  12   7        3.92        7.58     10.89 o 
  13  12   7       34.64       30.17     13.25 o 
  14  12   7       12.99        9.27     16.25 o 
 -13  13   7       56.42       61.63     20.17 o 
 -12  13   7       12.79       23.43     17.08 o 
 -11  13   7      119.66      121.83     16.96 o 
 -10  13   7       85.47      102.19     15.07 o 
  -9  13   7       22.22       24.71     11.04 o 
  -8  13   7      602.70      617.16     23.00 o 
  -7  13   7       92.47       85.04     11.28 o 
  -6  13   7      455.24      456.08     18.71 o 
  -5  13   7      107.75       91.99     10.21 o 
  -4  13   7      989.60     1000.75     25.64 o 
  -3  13   7      663.97      667.95     17.77 o 
  -2  13   7       19.75       18.61      6.05 o 
  -1  13   7      870.70      915.33     18.74 o 
   0  13   7       49.71       58.42      5.48 o 
   1  13   7      863.81      885.23     22.44 o 
   2  13   7       44.55       42.02      7.76 o 
   3  13   7      570.43      610.19     18.57 o 
   4  13   7     1049.03     1057.15     26.45 o 
   5  13   7       83.26       79.07     10.36 o 
   6  13   7      473.94      496.64     17.38 o 
   7  13   7       98.84       92.86      7.05 o 
   8  13   7      581.13      594.91     18.15 o 
   9  13   7       16.46        5.78      8.19 o 
  10  13   7       83.58       69.41     12.36 o 
  11  13   7      129.49      103.39     14.38 o 
  12  13   7        7.42       -5.21     11.80 o 
  13  13   7       54.98       56.15     15.68 o 
 -12  14   7       27.42       28.17     16.01 o 
 -11  14   7       10.25        3.03     13.32 o 
 -10  14   7      219.86      220.05     19.03 o 
  -9  14   7       45.67       23.65     11.88 o 
  -8  14   7      159.34      172.32     14.58 o 
  -7  14   7      194.22      197.62     14.58 o 
  -6  14   7      146.72      144.21     16.32 o 
  -5  14   7       28.11       28.90      8.96 o 
  -4  14   7     1366.80     1425.38     30.65 o 
  -3  14   7       43.15       43.45      7.34 o 
  -2  14   7      220.04      242.35     12.79 o 
  -1  14   7      335.43      334.53     11.67 o 
   0  14   7        3.19        3.13      4.53 o 
   1  14   7      314.16      348.78     15.67 o 
   2  14   7      256.96      292.48     14.80 o 
   3  14   7       44.37       37.06      8.42 o 
   4  14   7     1393.50     1376.28     33.62 o 
   5  14   7       40.72       53.16      9.86 o 
   6  14   7      117.18      126.36     11.51 o 
   7  14   7      189.20      175.38     10.99 o 
   8  14   7      132.66      123.00     10.83 o 
   9  14   7       43.96       40.32     10.22 o 
  10  14   7      199.75      188.58     15.88 o 
  11  14   7       16.82       10.63     11.86 o 
  12  14   7       26.05        9.25     13.20 o 
 -12  15   7       17.63       14.45     17.92 o 
 -11  15   7      121.19      120.56     18.03 o 
 -10  15   7        5.99       -0.74     12.80 o 
  -9  15   7       66.05       61.30     13.82 o 
  -8  15   7      159.95      141.54     14.39 o 
  -7  15   7      108.78       86.61     15.17 o 
  -6  15   7      120.60      118.10     12.38 o 
  -5  15   7      107.84      113.90     11.77 o 
  -4  15   7      157.80      165.00     11.33 o 
  -3  15   7     1024.58     1029.60     24.34 o 
  -2  15   7       40.13       25.72      7.52 o 
  -1  15   7      370.12      369.93     13.85 o 
   0  15   7        0.92       -2.43      4.86 o 
   1  15   7      340.51      335.57     17.72 o 
   2  15   7       47.73       43.18      8.52 o 
   3  15   7     1025.74     1082.83     36.58 o 
   4  15   7      173.28      160.99     15.11 o 
   5  15   7      105.54      124.74     17.43 o 
   6  15   7      129.32      113.29     13.51 o 
   7  15   7      105.24      121.33     14.58 o 
   8  15   7      150.84      171.39     11.96 o 
   9  15   7       74.96       68.84     11.85 o 
  10  15   7        5.34        9.15     10.57 o 
  11  15   7      122.99      147.87     16.03 o 
  12  15   7       16.83       23.70     15.53 o 
 -11  16   7       15.39       18.43     14.92 o 
 -10  16   7      246.46      255.70     21.44 o 
  -9  16   7        2.07      -11.40     11.40 o 
  -8  16   7       66.46       66.27     12.71 o 
  -7  16   7      132.32      126.85     13.64 o 
  -6  16   7      161.01      172.69     14.22 o 
  -5  16   7      141.42      137.32     12.70 o 
  -4  16   7      923.60      938.26     24.27 o 
  -3  16   7       41.46       27.03      7.83 o 
  -2  16   7      341.21      369.77     16.11 o 
  -1  16   7       12.40        4.44      7.24 o 
   0  16   7       17.99       14.35      6.03 o 
   1  16   7        9.59        3.50      8.98 o 
   2  16   7      317.15      335.90     21.43 o 
   3  16   7       47.07       28.92     10.23 o 
   4  16   7      905.36      939.85     27.54 o 
   5  16   7      137.52      114.43     12.47 o 
   6  16   7      105.62      115.88     17.40 o 
   7  16   7      134.23      109.99     18.00 o 
   8  16   7       48.32       45.91     10.87 o 
   9  16   7        1.18       -9.29     10.12 o 
  10  16   7      249.62      250.96     22.94 o 
  11  16   7       11.92       19.68     15.30 o 
 -10  17   7       51.08       55.91     16.40 o 
  -9  17   7       22.26       18.38     13.58 o 
  -8  17   7       20.74       15.62     11.26 o 
  -7  17   7       40.47       34.36     11.08 o 
  -6  17   7       47.17       49.47     10.94 o 
  -5  17   7       31.51       32.43     10.09 o 
  -4  17   7       64.22       43.90     12.10 o 
  -3  17   7      601.31      605.60     19.41 o 
  -2  17   7       81.70       66.78      9.55 o 
  -1  17   7      180.62      170.78     13.13 o 
   0  17   7       28.22       16.13      8.11 o 
   1  17   7      209.49      208.23     20.34 o 
   2  17   7       76.06       68.76     17.74 o 
   3  17   7      612.53      638.65     18.56 o 
   4  17   7       57.74       50.57     15.60 o 
   5  17   7       24.47       18.08     13.18 o 
   6  17   7       46.86       66.17     16.26 o 
   7  17   7       34.97       37.34     15.18 o 
   8  17   7       15.41       10.79     10.28 o 
   9  17   7       15.14       12.93     12.01 o 
  10  17   7       58.94       65.99     18.05 o 
  -9  18   7       65.06       30.96     15.56 o 
  -8  18   7       52.17       28.17     12.75 o 
  -7  18   7       48.22       34.79     11.62 o 
  -6  18   7       40.45       30.90     11.23 o 
  -5  18   7      117.14      102.70     13.02 o 
  -4  18   7      516.14      558.17     19.83 o 
  -3  18   7      157.84      161.50     16.31 o 
  -2  18   7       40.38       66.01     12.06 o 
  -1  18   7       76.91       51.45     10.98 o 
   0  18   7       13.89       14.83      8.99 o 
   1  18   7       73.61       68.97     10.15 o 
   2  18   7       50.37       54.21     17.19 o 
   3  18   7      160.58      135.60     17.24 o 
   4  18   7      517.21      549.04     28.55 o 
   5  18   7       98.30       65.19     19.53 o 
   6  18   7       56.04       35.28     17.93 o 
   7  18   7       37.90       45.90     25.91 o 
   8  18   7       67.09       49.51     15.12 o 
   9  18   7       65.88       68.34     22.58 o 
  -8  19   7      106.03      105.78     16.52 o 
  -7  19   7        0.59      -11.00     11.00 o 
  -6  19   7       13.38       10.09     10.86 o 
  -5  19   7       65.29       45.76     11.77 o 
  -4  19   7      134.49      135.15     19.81 o 
  -3  19   7      223.71      237.62     16.39 o 
  -2  19   7       75.57       77.27     13.42 o 
  -1  19   7      228.92      226.73     18.97 o 
   0  19   7        1.49        2.41      8.67 o 
   1  19   7      260.55      249.16     21.70 o 
   2  19   7       84.51       97.53     16.02 o 
   3  19   7      228.83      264.14     30.60 o 
   4  19   7      116.24       75.61     19.72 o 
   5  19   7       49.76       17.87     28.07 o 
   6  19   7       13.83       15.46     22.66 o 
   7  19   7        0.54        3.52     24.96 o 
   8  19   7       98.17       62.55     15.25 o 
  -7  20   7       18.10       20.03     14.55 o 
  -6  20   7       81.55       76.13     15.96 o 
  -5  20   7       35.76       59.63     13.51 o 
  -4  20   7      159.20      155.57     14.23 o 
  -3  20   7       85.76       84.66     16.22 o 
  -2  20   7       38.86        9.52     15.13 o 
  -1  20   7       21.92       25.58     11.07 o 
   0  20   7       45.69       49.13     11.31 o 
   1  20   7       23.74       28.92     10.71 o 
   2  20   7       49.14       47.65     12.65 o 
   3  20   7       90.90       90.59     41.46 o 
   4  20   7      160.82      202.18     34.02 o 
   5  20   7       42.45       62.05     26.88 o 
   6  20   7       70.10       39.48     26.47 o 
   7  20   7       22.46        7.81     24.90 o 
  -5  21   7       55.77       52.73     14.89 o 
  -4  21   7       43.77       62.42     17.00 o 
  -3  21   7       47.28       46.14     12.69 o 
  -2  21   7      101.76      114.30     15.84 o 
  -1  21   7       85.92       84.32     14.22 o 
   0  21   7       59.61       61.97     15.35 o 
   1  21   7       89.99       73.60     19.33 o 
   2  21   7      126.47      137.96     15.18 o 
   3  21   7       59.06       55.56     33.07 o 
   4  21   7       36.54       45.91     27.24 o 
   5  21   7       47.35       38.92     26.34 o 
  -1  22   7       29.24       40.44     24.79 o 
   0  22   7        0.65        3.63     10.74 o 
   1  22   7       34.98       37.91     12.70 o 
   0   0   8     3107.49     3517.47     49.25 o 
   1   0   8      909.11      874.48     11.78 o 
   2   0   8     4129.50     3910.06     38.25 o 
   3   0   8     1522.65     1383.81     17.80 o 
   4   0   8      484.92      489.72     10.10 o 
   5   0   8       83.68       78.67      4.98 o 
   6   0   8      910.13      892.49     15.21 o 
   7   0   8      103.50      104.81      6.45 o 
   8   0   8      102.38      108.50      7.22 o 
   9   0   8      159.67      177.65      9.38 o 
  10   0   8      166.34      172.89     10.05 o 
  11   0   8       92.86      105.32      9.69 o 
  12   0   8       93.50       99.02     12.08 o 
  13   0   8        3.21       -9.07      9.07 o 
  14   0   8        2.33        8.20     11.96 o 
  15   0   8       23.52       47.16     14.79 o 
  16   0   8      308.98      327.99     26.52 o 
 -16   1   8       54.49       87.96     19.04 o 
 -15   1   8        9.16       11.53     13.40 o 
 -14   1   8       40.67       74.06     14.46 o 
 -13   1   8       15.58       14.28      9.29 o 
 -12   1   8       91.77       95.86     10.67 o 
 -11   1   8      863.85      867.25     21.00 o 
 -10   1   8      396.76      394.50     14.15 o 
  -9   1   8     1265.98     1261.14     22.71 o 
  -8   1   8      283.30      273.18     13.15 o 
  -7   1   8      234.25      191.28      8.12 o 
  -6   1   8       41.17       39.18      4.70 o 
  -5   1   8     1678.55     1588.62     21.49 o 
  -4   1   8       39.54       59.98      4.37 o 
  -3   1   8     8068.92     8035.05     81.43 o 
  -2   1   8     2911.74     2956.13     30.39 o 
  -1   1   8      302.14      328.09      7.13 o 
   0   1   8     2841.12     2682.22     27.74 o 
   1   1   8      366.83      399.55      7.79 o 
   2   1   8     2906.86     2924.20     31.08 o 
   3   1   8     8130.05     8085.22     78.43 o 
   4   1   8       17.38       32.89      3.81 o 
   5   1   8     1705.96     1616.84     21.54 o 
   6   1   8       39.80       33.61      4.33 o 
   7   1   8      224.77      200.59      8.50 o 
   8   1   8      243.21      212.15      9.44 o 
   9   1   8     1352.85     1333.23     23.19 o 
  10   1   8      353.97      377.93     13.46 o 
  11   1   8      872.79      823.33     23.22 o 
  12   1   8       72.41       77.56     10.81 o 
  13   1   8       11.26       16.63     10.02 o 
  14   1   8       54.05       49.97     13.03 o 
  15   1   8        8.48       15.98     13.47 o 
  16   1   8       60.89       65.51     21.24 o 
 -16   2   8      186.16      206.74     22.87 o 
 -15   2   8       83.32       93.16     16.30 o 
 -14   2   8       24.11       15.00     11.17 o 
 -13   2   8        9.97        1.81      9.60 o 
 -12   2   8      306.64      307.02     15.44 o 
 -11   2   8      199.73      202.89     12.42 o 
 -10   2   8      301.90      297.00     13.15 o 
  -9   2   8      314.86      304.71     12.06 o 
  -8   2   8      109.68      107.96      7.36 o 
  -7   2   8      445.48      421.61     11.24 o 
  -6   2   8      120.16      126.91      6.29 o 
  -5   2   8     1991.70     1968.17     24.45 o 
  -4   2   8     1211.23     1196.24     19.75 o 
  -3   2   8     3553.58     3452.04     37.23 o 
  -2   2   8     3658.22     3513.75     34.38 o 
  -1   2   8     1399.42     1294.75     17.60 o 
   0   2   8     4817.32     4853.32     49.35 o 
   1   2   8     1531.21     1451.27     17.21 o 
   2   2   8     3703.30     3579.23     36.41 o 
   3   2   8     3506.11     3423.33     37.05 o 
   4   2   8     1245.86     1236.73     17.61 o 
   5   2   8     1839.41     1795.62     23.84 o 
   6   2   8       95.89       95.57      5.96 o 
   7   2   8      568.08      525.90     12.33 o 
   8   2   8      139.82      120.62      7.30 o 
   9   2   8      376.26      379.87     13.02 o 
  10   2   8      338.23      328.06     13.79 o 
  11   2   8      171.71      178.55     12.19 o 
  12   2   8      308.55      321.56     16.37 o 
  13   2   8        5.83       -0.20      9.29 o 
  14   2   8       15.30       18.35     12.47 o 
  15   2   8       84.80      101.07     18.46 o 
  16   2   8      194.06      221.70     28.04 o 
 -16   3   8       55.95       52.40     18.42 o 
 -15   3   8       13.42       10.68     12.73 o 
 -14   3   8       61.18       51.82     13.03 o 
 -13   3   8        0.30       -3.16      8.82 o 
 -12   3   8      204.48      215.14     13.59 o 
 -11   3   8      390.73      392.03     15.93 o 
 -10   3   8      237.41      236.54     12.55 o 
  -9   3   8      150.14      145.74      9.01 o 
  -8   3   8      422.28      404.01     12.49 o 
  -7   3   8       48.63       34.51      5.10 o 
  -6   3   8       78.01       81.15      5.22 o 
  -5   3   8     5092.38     4983.65     48.74 o 
  -4   3   8      713.58      739.52     12.16 o 
  -3   3   8     6050.37     6128.92     59.81 o 
  -2   3   8     1306.25     1250.18     15.39 o 
  -1   3   8       63.06       75.52      4.11 o 
   0   3   8     4811.43     4489.20     47.58 o 
   1   3   8      103.16      114.69      4.75 o 
   2   3   8     1381.37     1295.71     16.42 o 
   3   3   8     6182.49     6262.57     61.75 o 
   4   3   8      703.81      706.58     12.41 o 
   5   3   8     5074.04     4961.60     54.26 o 
   6   3   8      121.78      129.93      6.71 o 
   7   3   8       92.45       73.06      6.33 o 
   8   3   8      433.41      442.75     12.64 o 
   9   3   8      190.91      200.56     10.22 o 
  10   3   8      205.49      206.51     11.81 o 
  11   3   8      377.15      382.76     16.01 o 
  12   3   8      176.83      199.84     13.32 o 
  13   3   8        2.76        2.81      9.02 o 
  14   3   8       74.17       47.88     20.29 o 
  15   3   8       19.09       18.37     15.55 o 
  16   3   8       58.20       41.88     19.94 o 
 -16   4   8       28.54        2.87     18.68 o 
 -15   4   8       55.18       39.99     14.75 o 
 -14   4   8      122.08      111.86     14.45 o 
 -13   4   8       91.75       88.22     12.58 o 
 -12   4   8      285.25      285.18     14.75 o 
 -11   4   8       64.60       45.43      8.37 o 
 -10   4   8      172.39      175.37     10.94 o 
  -9   4   8      588.55      601.44     16.20 o 
  -8   4   8      311.60      325.67     11.42 o 
  -7   4   8      204.60      204.59      8.94 o 
  -6   4   8     1157.51     1108.76     16.05 o 
  -5   4   8     3856.59     3805.00     40.00 o 
  -4   4   8     1110.64     1110.97     15.39 o 
  -3   4   8     2028.44     1997.22     22.99 o 
  -2   4   8     2226.83     2158.57     24.38 o 
  -1   4   8       24.60       33.77      3.43 o 
   0   4   8     2336.62     2313.85     27.33 o 
   1   4   8        1.33        4.54      3.09 o 
   2   4   8     2436.86     2381.23     27.29 o 
   3   4   8     2138.01     2108.57     24.50 o 
   4   4   8      963.71      990.24     15.42 o 
   5   4   8     3756.63     3769.06     43.30 o 
   6   4   8      993.01      950.04     17.99 o 
   7   4   8      176.32      178.61      8.70 o 
   8   4   8      383.78      373.18     11.94 o 
   9   4   8      628.05      620.36     16.39 o 
  10   4   8      204.37      212.99     11.91 o 
  11   4   8       77.26       65.49      9.44 o 
  12   4   8      269.64      288.50     15.82 o 
  13   4   8       72.57       60.60     11.22 o 
  14   4   8       97.58       83.32     15.43 o 
  15   4   8       60.16       60.98     17.50 o 
  16   4   8       33.80       24.02     18.82 o 
 -16   5   8       18.07       20.38     21.25 o 
 -15   5   8       35.10       34.04     16.12 o 
 -14   5   8       66.75       72.34     15.54 o 
 -13   5   8       50.87       44.65     11.07 o 
 -12   5   8      203.53      217.03     13.72 o 
 -11   5   8      300.43      325.21     14.81 o 
 -10   5   8      140.30      118.95      9.31 o 
  -9   5   8      151.79      160.77     10.77 o 
  -8   5   8     1346.74     1340.37     23.97 o 
  -7   5   8      389.95      409.25     10.42 o 
  -6   5   8     1432.75     1506.18     21.01 o 
  -5   5   8     1490.59     1417.98     19.67 o 
  -4   5   8      101.07      105.33      6.44 o 
  -3   5   8     1142.47     1143.31     15.65 o 
  -2   5   8      865.67      922.59     13.00 o 
  -1   5   8      768.58      743.66     11.98 o 
   0   5   8      721.73      611.88     10.80 o 
   1   5   8      939.89      921.05     13.32 o 
   2   5   8      875.37      903.43     14.60 o 
   3   5   8     1241.15     1252.49     18.16 o 
   4   5   8       89.42       93.11      5.47 o 
   5   5   8     1506.95     1449.85     21.74 o 
   6   5   8     1634.34     1735.66     24.98 o 
   7   5   8      334.31      363.95     12.86 o 
   8   5   8     1423.59     1364.68     25.28 o 
   9   5   8      188.09      193.48     10.91 o 
  10   5   8       99.76       96.20      9.40 o 
  11   5   8      267.88      274.42     15.08 o 
  12   5   8      213.25      227.95     14.87 o 
  13   5   8       36.47       31.12     11.52 o 
  14   5   8       73.94       55.41     14.90 o 
  15   5   8       48.68       38.96     15.32 o 
  16   5   8       21.48       23.56     18.85 o 
 -15   6   8       65.21       54.10     17.16 o 
 -14   6   8       66.51       67.99     14.85 o 
 -13   6   8      255.02      252.20     19.93 o 
 -12   6   8      359.21      366.45     18.66 o 
 -11   6   8      104.09       95.38     10.09 o 
 -10   6   8      155.33      155.19     10.06 o 
  -9   6   8      363.11      371.78     13.10 o 
  -8   6   8      702.68      697.43     16.04 o 
  -7   6   8      685.32      647.36     13.47 o 
  -6   6   8      682.08      685.30     12.36 o 
  -5   6   8      616.18      622.50     12.60 o 
  -4   6   8     1522.97     1511.76     20.12 o 
  -3   6   8      215.66      221.41      6.85 o 
  -2   6   8     1598.98     1658.34     21.18 o 
  -1   6   8     2241.76     2230.39     23.99 o 
   0   6   8     2557.74     2579.76     27.99 o 
   1   6   8     2231.69     2197.70     25.08 o 
   2   6   8     1688.04     1744.97     22.12 o 
   3   6   8      296.74      307.13      7.69 o 
   4   6   8     1403.79     1450.67     21.34 o 
   5   6   8      652.75      649.15     13.19 o 
   6   6   8      538.89      536.81     14.85 o 
   7   6   8      703.35      660.30     16.89 o 
   8   6   8      784.66      778.12     18.50 o 
   9   6   8      391.71      369.76     14.23 o 
  10   6   8      181.76      158.32     12.96 o 
  11   6   8      112.58      101.26     11.09 o 
  12   6   8      333.30      395.15     18.13 o 
  13   6   8      228.51      251.15     18.13 o 
  14   6   8       62.76       41.44     15.51 o 
  15   6   8       61.33       42.64     15.32 o 
 -15   7   8       32.58       26.06     16.42 o 
 -14   7   8       18.41       12.27     12.99 o 
 -13   7   8      104.00      108.48     15.69 o 
 -12   7   8       59.53       32.03      8.98 o 
 -11   7   8      504.75      521.13     18.85 o 
 -10   7   8       27.65       35.24      6.47 o 
  -9   7   8       53.03       47.56      8.97 o 
  -8   7   8     2167.15     2091.61     34.39 o 
  -7   7   8      492.99      514.15     14.29 o 
  -6   7   8     2565.54     2577.52     36.88 o 
  -5   7   8      503.46      457.60     11.98 o 
  -4   7   8      196.86      200.68      8.14 o 
  -3   7   8     1948.07     1948.15     24.45 o 
  -2   7   8       25.35       28.25      3.75 o 
  -1   7   8      200.55      192.28      5.81 o 
   0   7   8     1036.13      968.62     13.91 o 
   1   7   8      252.27      252.13      6.37 o 
   2   7   8       15.56       16.33      2.82 o 
   3   7   8     1868.89     1902.12     25.22 o 
   4   7   8      282.62      315.14      8.62 o 
   5   7   8      433.48      394.86     10.84 o 
   6   7   8     2700.59     2771.10     37.07 o 
   7   7   8      462.75      480.53     14.88 o 
   8   7   8     2119.44     2056.29     33.36 o 
   9   7   8       79.41       67.13      8.29 o 
  10   7   8       12.35        1.94      7.04 o 
  11   7   8      483.55      519.51     19.04 o 
  12   7   8       77.46       50.93     11.15 o 
  13   7   8      101.23      106.17     14.07 o 
  14   7   8       16.92       11.53     12.48 o 
  15   7   8       46.28       59.84     16.41 o 
 -15   8   8       72.97       54.48     34.71 o 
 -14   8   8        3.68       -0.39     13.85 o 
 -13   8   8      395.47      396.04     23.82 o 
 -12   8   8       23.71       29.30     10.70 o 
 -11   8   8      199.02      183.62     15.08 o 
 -10   8   8       30.19       23.82      9.72 o 
  -9   8   8      190.78      181.96     17.17 o 
  -8   8   8      664.41      721.41     18.71 o 
  -7   8   8      157.54      152.48      9.16 o 
  -6   8   8     1929.83     1993.94     30.55 o 
  -5   8   8     1108.36     1076.29     19.61 o 
  -4   8   8     1100.89     1103.47     19.26 o 
  -3   8   8       11.98       11.26      3.85 o 
  -2   8   8      355.92      326.77      8.98 o 
  -1   8   8     2962.44     3023.98     33.60 o 
   0   8   8        0.27        4.50      2.58 o 
   1   8   8     3004.61     2970.16     30.92 o 
   2   8   8      353.51      340.77      8.11 o 
   3   8   8       29.41       30.82      3.89 o 
   4   8   8     1113.29     1102.05     17.40 o 
   5   8   8     1130.61     1091.95     18.78 o 
   6   8   8     1948.80     2035.28     29.97 o 
   7   8   8      158.39      171.78     10.49 o 
   8   8   8      731.77      746.60     18.94 o 
   9   8   8      213.35      234.20     12.44 o 
  10   8   8       30.65       35.04      8.14 o 
  11   8   8      194.84      161.40     12.62 o 
  12   8   8       20.85       11.49     10.26 o 
  13   8   8      391.62      392.59     20.31 o 
  14   8   8        2.85        5.92     12.00 o 
  15   8   8       74.64       72.38     20.13 o 
 -14   9   8       30.04       25.11     18.13 o 
 -13   9   8       85.44       97.75     17.06 o 
 -12   9   8       51.00       63.74     14.14 o 
 -11   9   8      321.37      323.56     20.26 o 
 -10   9   8       84.83       65.02     11.14 o 
  -9   9   8       46.23       46.75      8.62 o 
  -8   9   8     1835.92     1830.98     31.96 o 
  -7   9   8      393.68      419.13     18.57 o 
  -6   9   8     3597.84     3594.27     49.58 o 
  -5   9   8      306.76      326.24     10.95 o 
  -4   9   8      354.23      343.29     10.32 o 
  -3   9   8     1203.62     1128.04     19.85 o 
  -2   9   8      173.09      185.16      8.93 o 
  -1   9   8      467.60      458.90      9.92 o 
   0   9   8       93.74       85.99      5.29 o 
   1   9   8      441.58      438.20      8.83 o 
   2   9   8      210.53      214.71      8.31 o 
   3   9   8     1181.32     1117.92     20.08 o 
   4   9   8      342.35      354.71     11.88 o 
   5   9   8      337.68      357.77      9.89 o 
   6   9   8     3607.34     3629.71     43.84 o 
   7   9   8      390.96      428.50     13.62 o 
   8   9   8     1831.66     1823.90     30.61 o 
   9   9   8       58.15       53.78      8.01 o 
  10   9   8       59.00       70.24      9.26 o 
  11   9   8      337.52      337.91     15.69 o 
  12   9   8       51.04       54.39     10.96 o 
  13   9   8       79.39       70.14     13.61 o 
  14   9   8       33.56       37.07     13.68 o 
 -14  10   8       28.01       11.24     21.77 o 
 -13  10   8      126.50      176.42     28.33 o 
 -12  10   8      144.29      136.22     19.38 o 
 -11  10   8       89.38      116.44     15.51 o 
 -10  10   8       68.06       62.35     12.31 o 
  -9  10   8      456.61      458.11     18.94 o 
  -8  10   8      347.93      400.59     20.15 o 
  -7  10   8      120.69      120.95     10.13 o 
  -6  10   8     1187.28     1220.32     25.68 o 
  -5  10   8     1969.78     1939.32     33.97 o 
  -4  10   8      544.31      536.58     16.44 o 
  -3  10   8      110.67      110.12      8.95 o 
  -2  10   8      485.75      472.77     13.83 o 
  -1  10   8     2039.65     2007.79     27.88 o 
   0  10   8     1393.46     1470.18     20.65 o 
   1  10   8     2124.14     2063.95     32.00 o 
   2  10   8      423.25      430.03     10.93 o 
   3  10   8       80.09       87.09      6.52 o 
   4  10   8      602.99      588.62     14.98 o 
   5  10   8     1956.44     1972.94     32.91 o 
   6  10   8     1172.50     1205.40     20.81 o 
   7  10   8      136.34      138.29      8.14 o 
   8  10   8      279.66      286.13     15.44 o 
   9  10   8      440.98      427.05     15.69 o 
  10  10   8       61.65       50.08      9.16 o 
  11  10   8       77.96       56.74     10.58 o 
  12  10   8      150.03      167.91     14.48 o 
  13  10   8      131.87      141.60     15.75 o 
  14  10   8       26.56       26.93     14.86 o 
 -14  11   8       28.80       23.12     20.09 o 
 -13  11   8        4.98      -14.94     14.94 o 
 -12  11   8       87.33       91.25     19.68 o 
 -11  11   8      132.84      131.33     32.68 o 
 -10  11   8      114.16      117.51     16.43 o 
  -9  11   8       12.62       18.40     10.67 o 
  -8  11   8      865.98      918.28     27.08 o 
  -7  11   8      316.46      301.81     16.16 o 
  -6  11   8      416.87      439.76     17.57 o 
  -5  11   8      946.03      969.01     25.41 o 
  -4  11   8       81.80       69.97      8.52 o 
  -3  11   8      610.82      581.86     17.88 o 
  -2  11   8      176.03      166.86      9.32 o 
  -1  11   8       76.37       76.41      5.38 o 
   0  11   8      701.06      680.21     13.31 o 
   1  11   8       55.22       51.94      6.01 o 
   2  11   8      161.23      145.35     10.31 o 
   3  11   8      568.14      578.36     16.31 o 
   4  11   8       46.28       47.20      7.74 o 
   5  11   8     1033.42     1039.31     25.68 o 
   6  11   8      378.94      398.85     12.25 o 
   7  11   8      304.37      314.60     11.87 o 
   8  11   8      903.20      922.97     21.32 o 
   9  11   8       25.04       19.72      7.52 o 
  10  11   8       84.12       80.65      9.82 o 
  11  11   8      153.29      154.72     16.18 o 
  12  11   8       87.69       87.21     12.29 o 
  13  11   8        3.05       -7.26     11.27 o 
  14  11   8       23.97       27.47     16.66 o 
 -13  12   8        0.61      -11.83     16.46 o 
 -12  12   8      112.74      120.72     21.99 o 
 -11  12   8        1.04       11.53     14.20 o 
 -10  12   8      119.20      128.25     16.09 o 
  -9  12   8      506.45      518.05     24.03 o 
  -8  12   8       33.90       34.59     10.34 o 
  -7  12   8      418.61      409.23     18.56 o 
  -6  12   8      216.94      217.02     15.74 o 
  -5  12   8     1546.46     1562.59     34.28 o 
  -4  12   8        3.99       10.69      6.66 o 
  -3  12   8       11.28        3.61      5.94 o 
  -2  12   8      633.47      655.36     18.76 o 
  -1  12   8       92.19       88.59      6.27 o 
   0  12   8     1733.07     1770.72     25.45 o 
   1  12   8      111.89      114.77      9.78 o 
   2  12   8      643.02      635.93     18.26 o 
   3  12   8        0.30        5.85      6.56 o 
   4  12   8       12.15       10.10      6.81 o 
   5  12   8     1573.44     1580.19     34.21 o 
   6  12   8      269.59      275.19     17.70 o 
   7  12   8      380.23      406.69     15.56 o 
   8  12   8       21.54       24.93      7.61 o 
   9  12   8      457.53      477.03     17.78 o 
  10  12   8       97.19       99.05     11.06 o 
  11  12   8        0.73        8.02      9.45 o 
  12  12   8      131.24      103.99     14.60 o 
  13  12   8        2.72      -12.36     12.36 o 
 -13  13   8        7.49       40.46     24.06 o 
 -12  13   8       74.82       66.50     19.75 o 
 -11  13   8       39.78       54.58     17.59 o 
 -10  13   8       59.66       65.31     14.76 o 
  -9  13   8      108.51      129.33     15.52 o 
  -8  13   8      214.41      221.04     16.10 o 
  -7  13   8       60.52       62.37     10.85 o 
  -6  13   8       52.10       33.04      9.36 o 
  -5  13   8      716.04      739.21     22.69 o 
  -4  13   8        8.60        6.26      7.06 o 
  -3  13   8      544.49      563.29     18.76 o 
  -2  13   8      928.91      941.39     21.26 o 
  -1  13   8       29.43       25.52      5.18 o 
   0  13   8      138.19      148.29      8.12 o 
   1  13   8       30.30       26.98      7.02 o 
   2  13   8      837.08      872.84     23.57 o 
   3  13   8      519.27      538.98     18.81 o 
   4  13   8       21.81       19.02      8.96 o 
   5  13   8      644.11      659.92     23.73 o 
   6  13   8       31.06       42.46      8.70 o 
   7  13   8       76.33       72.60      6.98 o 
   8  13   8      199.27      191.06     11.95 o 
   9  13   8      111.54      119.66     11.78 o 
  10  13   8       55.93       59.66     12.31 o 
  11  13   8       40.01       36.17     12.22 o 
  12  13   8       87.11       83.77     14.94 o 
  13  13   8        7.33       17.57     15.57 o 
 -12  14   8       41.13        7.99     19.12 o 
 -11  14   8        8.37        1.00     14.68 o 
 -10  14   8       44.41       31.26     13.59 o 
  -9  14   8      293.63      334.67     26.62 o 
  -8  14   8       38.55       45.47     11.19 o 
  -7  14   8       51.88       53.50     11.12 o 
  -6  14   8      170.13      183.83     14.15 o 
  -5  14   8      900.33      897.39     26.31 o 
  -4  14   8      355.09      373.50     16.91 o 
  -3  14   8      343.22      351.66     15.90 o 
  -2  14   8      525.31      537.60     16.41 o 
  -1  14   8        8.75       -0.18      5.84 o 
   0  14   8        9.58       11.03      5.07 o 
   1  14   8        9.68       17.02      7.41 o 
   2  14   8      508.82      527.53     18.76 o 
   3  14   8      321.80      342.10     17.53 o 
   4  14   8      362.20      416.24     20.92 o 
   5  14   8     1019.21     1024.00     31.93 o 
   6  14   8      181.57      177.60     14.75 o 
   7  14   8       64.62       61.56      6.67 o 
   8  14   8       42.67       31.90      8.33 o 
   9  14   8      260.09      302.36     23.57 o 
  10  14   8       35.51       34.36     11.41 o 
  11  14   8       12.83       15.42     12.19 o 
  12  14   8       46.19       47.88     16.39 o 
 -11  15   8      180.81      199.90     22.77 o 
 -10  15   8        5.19        5.18     12.66 o 
  -9  15   8       45.26       52.95     20.45 o 
  -8  15   8       69.45       54.61     12.17 o 
  -7  15   8       31.93       10.06     10.15 o 
  -6  15   8       60.02       66.40     11.17 o 
  -5  15   8      382.80      413.55     18.99 o 
  -4  15   8      232.52      214.37     14.50 o 
  -3  15   8     1094.10     1052.71     27.42 o 
  -2  15   8      132.96      119.54      9.46 o 
  -1  15   8       50.99       53.08     10.09 o 
   0  15   8      270.81      281.81     12.12 o 
   1  15   8       56.44       53.82     10.74 o 
   2  15   8      113.56      110.30     11.08 o 
   3  15   8     1060.48     1090.33     29.82 o 
   4  15   8      241.04      234.33     17.61 o 
   5  15   8      340.80      339.19     18.33 o 
   6  15   8       60.41       69.97     12.86 o 
   7  15   8       20.37       23.23      8.17 o 
   8  15   8       66.95       75.85     12.41 o 
   9  15   8       45.89       36.53     10.38 o 
  10  15   8        1.07       -3.73     10.68 o 
  11  15   8      184.28      176.69     18.28 o 
 -11  16   8       76.85       96.52     22.64 o 
 -10  16   8       21.45       14.34     14.81 o 
  -9  16   8       38.24       22.14     13.52 o 
  -8  16   8        9.17        7.22     10.85 o 
  -7  16   8       34.50       33.87     11.35 o 
  -6  16   8        7.18        7.33      9.52 o 
  -5  16   8       21.66       29.97     10.05 o 
  -4  16   8      497.28      518.82     20.48 o 
  -3  16   8      322.97      296.74     16.24 o 
  -2  16   8      633.17      619.72     18.67 o 
  -1  16   8      129.73      129.06     15.20 o 
   0  16   8       59.06       52.86      8.32 o 
   1  16   8      135.85      125.98      9.86 o 
   2  16   8      589.83      606.92     29.46 o 
   3  16   8      301.06      277.60     26.61 o 
   4  16   8      527.14      540.47     27.40 o 
   5  16   8       28.79       41.36     11.60 o 
   6  16   8        7.46        8.08     10.27 o 
   7  16   8       17.99       19.19     14.53 o 
   8  16   8       11.02       16.41      9.45 o 
   9  16   8       27.20       38.75     12.38 o 
  10  16   8       25.36       24.24     21.47 o 
  11  16   8       83.36       52.59     20.20 o 
 -10  17   8       80.34       73.91     18.41 o 
  -9  17   8      238.71      268.81     22.94 o 
  -8  17   8        5.55      -10.43     10.43 o 
  -7  17   8       13.45        4.45     10.59 o 
  -6  17   8       98.39       77.18     12.43 o 
  -5  17   8      265.27      293.15     25.71 o 
  -4  17   8      195.36      167.51     15.06 o 
  -3  17   8      402.90      410.76     18.67 o 
  -2  17   8      132.29      142.93     13.31 o 
  -1  17   8        8.79        0.17     10.81 o 
   0  17   8      460.96      517.05     20.04 o 
   1  17   8        4.76        2.74      5.84 o 
   2  17   8      153.99      192.29     18.50 o 
   3  17   8      390.27      397.75     31.06 o 
   4  17   8      195.40      218.15     16.68 o 
   5  17   8      279.28      255.31     17.06 o 
   6  17   8       89.83      108.40     19.55 o 
   7  17   8       34.03       29.53     15.44 o 
   8  17   8        8.45        3.98     11.53 o 
   9  17   8      231.78      223.96     19.01 o 
  10  17   8       66.56       42.78     17.77 o 
  -9  18   8       34.00       37.03     15.98 o 
  -8  18   8        2.25       -1.62     12.06 o 
  -7  18   8       54.33       33.94     12.22 o 
  -6  18   8       83.66       59.79     12.40 o 
  -5  18   8       21.63       35.44     10.87 o 
  -4  18   8       55.33       52.40     11.17 o 
  -3  18   8      118.64       99.50     12.11 o 
  -2  18   8      385.76      373.65     17.53 o 
  -1  18   8       15.43        9.77      9.29 o 
   0  18   8      188.27      185.80     15.05 o 
   1  18   8       24.93       46.06     11.13 o 
   2  18   8      363.40      366.47     24.28 o 
   3  18   8      113.69      123.30     14.87 o 
   4  18   8       62.33       63.63     19.49 o 
   5  18   8       14.77       18.03     16.97 o 
   6  18   8       73.69      104.89     28.97 o 
   7  18   8       49.33       30.40     45.59 o 
   8  18   8        4.89        0.80     10.91 o 
   9  18   8       39.19        7.39     17.86 o 
  -8  19   8       30.32       19.52     13.40 o 
  -7  19   8        3.60       -1.98     12.19 o 
  -6  19   8        1.79       -6.01     10.75 o 
  -5  19   8      115.50      126.20     14.34 o 
  -4  19   8       11.03       13.45     10.28 o 
  -3  19   8      104.91      100.00     15.56 o 
  -2  19   8       65.56       55.22     11.41 o 
  -1  19   8       65.36       61.92     11.76 o 
   0  19   8      165.79      164.25     15.42 o 
   1  19   8       77.86       71.01     11.77 o 
   2  19   8       69.89       84.94     16.44 o 
   3  19   8       94.98       81.41     20.67 o 
   4  19   8       21.03       -5.68     33.01 o 
   5  19   8      131.10      153.64     30.83 o 
   6  19   8        4.85        5.02     21.79 o 
   7  19   8        8.86       17.46     27.88 o 
   8  19   8       29.37       -3.68     22.61 o 
  -6  20   8       27.16       16.32     14.78 o 
  -5  20   8       37.87       46.35     14.32 o 
  -4  20   8        9.39       15.85     11.57 o 
  -3  20   8      120.25      121.22     16.88 o 
  -2  20   8      111.22       93.12     13.05 o 
  -1  20   8       35.57       39.83     10.91 o 
   0  20   8      104.65       91.17     13.59 o 
   1  20   8       52.34       49.88     11.86 o 
   2  20   8      110.39      107.22     33.85 o 
   3  20   8      115.48      121.18     30.26 o 
   4  20   8        4.73       -6.57     23.76 o 
   5  20   8       33.68       34.61     26.19 o 
   6  20   8       18.56       46.59     28.55 o 
  -4  21   8       35.37       46.11     16.88 o 
  -3  21   8       53.22       59.82     17.29 o 
  -2  21   8       21.46       33.01     12.01 o 
  -1  21   8       92.77       78.18     12.31 o 
   0  21   8       54.58       68.80     13.03 o 
   1  21   8      114.94      103.11     20.27 o 
   2  21   8       22.33        9.75     10.78 o 
   3  21   8       53.77       92.14     28.50 o 
   4  21   8       44.99       36.38     26.61 o 
   1   0   9     2681.59     2665.56     28.37 o 
   2   0   9      500.17      508.79      9.15 o 
   3   0   9      932.26      865.97     13.46 o 
   4   0   9     1200.73     1115.02     16.77 o 
   5   0   9      360.73      321.73      9.03 o 
   6   0   9        3.18        3.87      3.77 o 
   7   0   9      176.75      167.90      8.35 o 
   8   0   9      641.53      675.28     15.71 o 
   9   0   9      396.73      351.21     12.73 o 
  10   0   9     1362.56     1375.86     27.05 o 
  11   0   9        2.45        6.52      7.13 o 
  12   0   9        2.71        6.63      8.81 o 
  13   0   9       71.20       81.42     14.02 o 
  14   0   9       15.15       14.66     12.24 o 
  15   0   9      256.84      302.92     22.71 o 
  16   0   9       14.14       15.98     17.00 o 
 -16   1   9      147.63      183.75     22.86 o 
 -15   1   9       41.32       63.04     15.84 o 
 -14   1   9       16.09       23.43     12.93 o 
 -13   1   9       24.04       31.82     12.13 o 
 -12   1   9      265.02      261.43     14.81 o 
 -11   1   9      436.69      493.72     17.23 o 
 -10   1   9      292.49      308.46     14.08 o 
  -9   1   9       56.72       56.40      7.46 o 
  -8   1   9      220.43      233.04      9.95 o 
  -7   1   9        6.77        0.76      4.23 o 
  -6   1   9      139.86      158.64      7.57 o 
  -5   1   9       49.05       67.07      5.07 o 
  -4   1   9     1812.25     1802.14     22.78 o 
  -3   1   9     2602.00     2563.90     29.11 o 
  -2   1   9     4276.96     4134.42     38.43 o 
  -1   1   9      151.79      145.86      5.43 o 
   0   1   9       21.42       27.10      3.14 o 
   1   1   9      120.59      118.08      5.10 o 
   2   1   9     4234.26     4062.03     40.51 o 
   3   1   9     2679.56     2669.83     30.38 o 
   4   1   9     1664.03     1646.01     22.36 o 
   5   1   9       55.92       58.92      4.87 o 
   6   1   9      204.86      209.91      8.41 o 
   7   1   9       12.08        7.23      4.65 o 
   8   1   9      198.44      203.99     10.26 o 
   9   1   9       75.61       73.92      7.50 o 
  10   1   9      261.54      274.73     12.77 o 
  11   1   9      439.10      463.02     19.39 o 
  12   1   9      250.75      259.70     15.40 o 
  13   1   9       17.81       -9.72      9.72 o 
  14   1   9       17.70       31.85     12.88 o 
  15   1   9       28.44       35.50     14.72 o 
  16   1   9      148.72      157.58     26.70 o 
 -16   2   9       47.98       59.52     18.87 o 
 -15   2   9      239.93      278.74     22.30 o 
 -14   2   9        5.98        7.30     12.09 o 
 -13   2   9      215.20      289.19     18.26 o 
 -12   2   9       38.48       46.44      9.31 o 
 -11   2   9       70.55       65.39      9.43 o 
 -10   2   9      895.89      875.18     21.33 o 
  -9   2   9      351.05      353.30     13.29 o 
  -8   2   9       83.82       96.15      7.56 o 
  -7   2   9      218.04      223.54      8.92 o 
  -6   2   9      247.74      229.46      8.93 o 
  -5   2   9      679.91      654.58     12.65 o 
  -4   2   9     3631.55     3586.07     39.78 o 
  -3   2   9      597.35      635.20     11.67 o 
  -2   2   9     1158.16     1142.21     15.34 o 
  -1   2   9     6414.68     6296.97     61.22 o 
   0   2   9      130.47      128.84      5.67 o 
   1   2   9     6487.73     6325.75     62.88 o 
   2   2   9     1313.62     1300.74     16.76 o 
   3   2   9      546.51      580.26     11.19 o 
   4   2   9     3607.62     3596.76     39.66 o 
   5   2   9      626.90      601.51     12.79 o 
   6   2   9      322.98      301.10      9.68 o 
   7   2   9      218.18      227.83      9.29 o 
   8   2   9       44.42       36.37      6.18 o 
   9   2   9      310.48      306.88     12.44 o 
  10   2   9      911.68      923.86     21.17 o 
  11   2   9       40.55       47.58      8.81 o 
  12   2   9       31.00       44.91      9.98 o 
  13   2   9      190.44      225.31     15.89 o 
  14   2   9        2.72        2.86     13.20 o 
  15   2   9      239.07      292.10     24.84 o 
  16   2   9       55.28       75.17     28.40 o 
 -16   3   9       51.56       64.30     23.44 o 
 -15   3   9       81.50       91.97     16.00 o 
 -14   3   9       73.85       85.46     14.85 o 
 -13   3   9       24.89       23.53     10.04 o 
 -12   3   9      218.92      225.78     13.74 o 
 -11   3   9      610.92      679.61     20.18 o 
 -10   3   9      180.64      154.43     10.89 o 
  -9   3   9      227.39      214.29     10.98 o 
  -8   3   9      759.77      723.82     16.74 o 
  -7   3   9       34.84       21.92      5.09 o 
  -6   3   9      939.60      952.39     16.61 o 
  -5   3   9      151.74      142.89      6.27 o 
  -4   3   9     2290.20     2284.40     26.63 o 
  -3   3   9     1729.80     1635.67     20.91 o 
  -2   3   9     2610.20     2543.08     27.98 o 
  -1   3   9       35.16       33.26      3.66 o 
   0   3   9      314.77      298.36      7.94 o 
   1   3   9       37.48       46.50      4.01 o 
   2   3   9     2700.08     2647.96     28.86 o 
   3   3   9     1817.85     1718.07     21.76 o 
   4   3   9     2250.92     2245.61     28.69 o 
   5   3   9      150.22      167.67      7.50 o 
   6   3   9      766.54      784.59     16.51 o 
   7   3   9       40.57       20.77      5.29 o 
   8   3   9      760.39      733.65     16.51 o 
   9   3   9      248.76      243.23     11.27 o 
  10   3   9      175.57      193.37     12.16 o 
  11   3   9      602.59      626.23     19.62 o 
  12   3   9      207.90      205.62     14.58 o 
  13   3   9       18.26       10.93     10.47 o 
  14   3   9       64.51       52.44     14.52 o 
  15   3   9       71.59       63.25     17.58 o 
  16   3   9       51.06       64.39     26.02 o 
 -15   4   9      141.39      141.07     18.99 o 
 -14   4   9        5.95       19.12     10.94 o 
 -13   4   9      281.78      317.00     21.79 o 
 -12   4   9       42.78       65.68     10.12 o 
 -11   4   9      110.98      111.55     10.82 o 
 -10   4   9      876.89      917.36     22.28 o 
  -9   4   9       22.83       10.94      6.13 o 
  -8   4   9      209.89      223.59     10.10 o 
  -7   4   9      160.14      153.52      8.15 o 
  -6   4   9     1965.30     1838.63     26.02 o 
  -5   4   9        7.03        7.45      3.64 o 
  -4   4   9     4184.90     4163.86     43.33 o 
  -3   4   9      525.81      513.36      9.88 o 
  -2   4   9     1116.71     1090.59     15.33 o 
  -1   4   9     5665.03     5548.23     58.68 o 
   0   4   9       88.39       86.03      4.92 o 
   1   4   9     5733.03     5614.81     61.03 o 
   2   4   9     1295.47     1240.89     16.86 o 
   3   4   9      674.32      679.15     11.60 o 
   4   4   9     4254.58     4182.17     48.95 o 
   5   4   9        7.59        6.97      4.08 o 
   6   4   9     2048.66     1891.07     27.72 o 
   7   4   9      170.08      169.72      8.77 o 
   8   4   9      173.51      178.70      9.90 o 
   9   4   9       13.88        3.82      6.46 o 
  10   4   9      893.35      908.78     23.50 o 
  11   4   9       89.97       94.50     11.00 o 
  12   4   9       28.29       11.59      9.07 o 
  13   4   9      279.39      276.37     21.40 o 
  14   4   9        1.22       -3.41     12.37 o 
  15   4   9      145.01      115.52     24.23 o 
 -15   5   9       42.29       16.29     17.90 o 
 -14   5   9      103.88       99.70     15.03 o 
 -13   5   9       54.45       50.31     12.54 o 
 -12   5   9       23.31       23.30      8.59 o 
 -11   5   9      167.18      179.08     12.34 o 
 -10   5   9       93.90       88.21      9.29 o 
  -9   5   9     1146.46     1164.99     24.98 o 
  -8   5   9      965.01      927.81     20.30 o 
  -7   5   9      834.76      781.42     16.92 o 
  -6   5   9      843.65      866.78     15.18 o 
  -5   5   9      797.15      800.83     13.50 o 
  -4   5   9      228.89      237.01      7.93 o 
  -3   5   9     2593.69     2474.92     27.97 o 
  -2   5   9      169.32      164.48      6.24 o 
  -1   5   9      309.76      341.67      8.20 o 
   0   5   9       90.99       79.71      5.06 o 
   1   5   9      373.30      410.50      9.10 o 
   2   5   9      170.23      166.72      6.65 o 
   3   5   9     2768.60     2629.57     32.50 o 
   4   5   9      317.57      311.78      9.18 o 
   5   5   9      677.10      711.72     15.81 o 
   6   5   9      818.58      832.90     17.72 o 
   7   5   9      809.37      773.93     18.66 o 
   8   5   9      946.23      905.62     20.51 o 
   9   5   9     1172.78     1148.39     24.30 o 
  10   5   9      127.95      119.86     10.81 o 
  11   5   9      164.85      152.80     12.56 o 
  12   5   9       15.51       16.20      9.43 o 
  13   5   9       46.46       32.12     11.54 o 
  14   5   9       88.82       64.55     15.22 o 
  15   5   9       35.63       35.96     16.19 o 
 -15   6   9       41.02       16.47     18.01 o 
 -14   6   9       55.80       66.43     15.46 o 
 -13   6   9      178.62      170.00     21.53 o 
 -12   6   9      569.67      585.21     21.52 o 
 -11   6   9       89.87       94.63     10.64 o 
 -10   6   9      522.67      509.20     17.59 o 
  -9   6   9       88.19       89.67      8.05 o 
  -8   6   9      122.58      108.01      8.28 o 
  -7   6   9      532.59      508.15     12.52 o 
  -6   6   9      180.02      179.91      7.22 o 
  -5   6   9      204.95      223.78      8.51 o 
  -4   6   9      760.67      779.72     13.68 o 
  -3   6   9     1429.14     1388.72     19.15 o 
  -2   6   9      681.54      680.38     12.64 o 
  -1   6   9     2503.77     2487.89     27.01 o 
   0   6   9     2037.96     1993.00     24.31 o 
   1   6   9     2564.71     2515.94     29.22 o 
   2   6   9      866.43      873.50     14.32 o 
   3   6   9     1566.30     1525.59     21.50 o 
   4   6   9      714.76      727.22     14.24 o 
   5   6   9      273.81      294.14     12.72 o 
   6   6   9      173.28      177.26      9.48 o 
   7   6   9      487.03      470.49     15.03 o 
   8   6   9      139.41      133.89      9.32 o 
   9   6   9       68.86       65.81      8.70 o 
  10   6   9      526.68      503.93     17.36 o 
  11   6   9      102.72       88.26     11.08 o 
  12   6   9      519.85      525.86     20.52 o 
  13   6   9      193.05      198.97     16.90 o 
  14   6   9       63.59       62.77     14.42 o 
  15   6   9       42.71       44.90     16.61 o 
 -15   7   9        0.31       -6.27     15.16 o 
 -14   7   9      202.83      227.90     20.50 o 
 -13   7   9       19.88       21.14     12.60 o 
 -12   7   9       62.11       66.91     16.21 o 
 -11   7   9      102.10       82.28     12.44 o 
 -10   7   9       11.48       12.87      8.35 o 
  -9   7   9      831.33      862.59     24.15 o 
  -8   7   9      127.97      114.05     10.52 o 
  -7   7   9     2016.84     2087.72     33.84 o 
  -6   7   9      109.20       94.52      7.40 o 
  -5   7   9     1616.55     1601.21     24.61 o 
  -4   7   9      125.13      101.15      6.25 o 
  -3   7   9       57.08       43.69      4.88 o 
  -2   7   9      406.43      394.55     10.19 o 
  -1   7   9      565.83      559.63     10.02 o 
   0   7   9     3243.40     3307.05     35.25 o 
   1   7   9      592.37      588.59     10.74 o 
   2   7   9      439.00      412.05      9.29 o 
   3   7   9       87.36       71.90      4.87 o 
   4   7   9      109.29      103.13      6.05 o 
   5   7   9     1571.88     1581.61     25.02 o 
   6   7   9      115.12      121.31      8.81 o 
   7   7   9     2081.01     2067.08     34.28 o 
   8   7   9      134.05      119.98      9.15 o 
   9   7   9      850.37      852.55     20.99 o 
  10   7   9       20.52       19.59      7.88 o 
  11   7   9       73.49       61.06     10.79 o 
  12   7   9       51.98       59.59     12.10 o 
  13   7   9       18.08       19.85     12.11 o 
  14   7   9      193.04      164.63     17.56 o 
  15   7   9        0.21      -11.57     15.51 o 
 -15   8   9        8.99       -7.09     23.81 o 
 -14   8   9       93.73       89.07     21.52 o 
 -13   8   9       83.49       81.82     17.19 o 
 -12   8   9      737.95      771.68     32.99 o 
 -11   8   9        6.96        0.98      9.36 o 
 -10   8   9      369.62      379.13     19.04 o 
  -9   8   9       22.73       15.45      8.14 o 
  -8   8   9       49.26       50.32      8.02 o 
  -7   8   9     1394.37     1400.09     25.00 o 
  -6   8   9      126.41      110.04      8.07 o 
  -5   8   9      613.72      586.91     14.87 o 
  -4   8   9      278.60      268.02     10.02 o 
  -3   8   9      609.52      599.63     13.87 o 
  -2   8   9      485.27      472.20     11.86 o 
  -1   8   9      400.14      424.60      9.47 o 
   0   8   9     1159.02     1117.37     15.71 o 
   1   8   9      372.60      390.92      8.71 o 
   2   8   9      485.39      477.18      9.93 o 
   3   8   9      687.81      647.99     12.56 o 
   4   8   9      266.93      267.11      8.88 o 
   5   8   9      615.88      635.44     14.22 o 
   6   8   9      115.30      103.45      8.23 o 
   7   8   9     1337.09     1296.98     26.78 o 
   8   8   9       47.30       37.09      7.41 o 
   9   8   9       25.62       19.45      7.47 o 
  10   8   9      376.75      367.06     20.26 o 
  11   8   9        5.64        2.58      8.50 o 
  12   8   9      729.61      738.23     26.37 o 
  13   8   9       83.32       86.11     14.43 o 
  14   8   9       98.43      116.07     15.59 o 
  15   8   9        8.04       -4.45     28.74 o 
 -14   9   9      190.19      195.62     25.55 o 
 -13   9   9       17.91       17.58     16.11 o 
 -12   9   9       98.82      105.51     15.57 o 
 -11   9   9        8.84       11.58     10.89 o 
 -10   9   9       55.98       53.32     10.80 o 
  -9   9   9      480.06      460.64     19.48 o 
  -8   9   9      144.95      136.62     15.97 o 
  -7   9   9     2122.66     2128.40     34.93 o 
  -6   9   9      477.43      475.01     14.79 o 
  -5   9   9     1920.11     1943.10     29.94 o 
  -4   9   9      323.59      322.68     10.71 o 
  -3   9   9       48.15       54.99      5.79 o 
  -2   9   9      134.14      126.67      7.46 o 
  -1   9   9      901.19      885.64     15.66 o 
   0   9   9     1504.63     1676.10     23.65 o 
   1   9   9      857.57      834.74     13.98 o 
   2   9   9      150.55      140.66      5.73 o 
   3   9   9       25.57       16.03      3.55 o 
   4   9   9      287.04      276.87      8.88 o 
   5   9   9     1963.06     1952.31     28.64 o 
   6   9   9      494.96      502.90     13.40 o 
   7   9   9     2129.46     2116.04     34.60 o 
   8   9   9      134.82      154.90     10.57 o 
   9   9   9      454.25      449.08     16.40 o 
  10   9   9       45.32       42.55      8.62 o 
  11   9   9        9.60       16.02      9.08 o 
  12   9   9       84.80       76.17     12.64 o 
  13   9   9       19.49       15.44     11.59 o 
  14   9   9      204.32      235.98     21.54 o 
 -14  10   9       47.49       49.69     29.17 o 
 -13  10   9      166.07      183.14     27.46 o 
 -12  10   9      239.93      216.83     24.97 o 
 -11  10   9      135.92      148.28     16.88 o 
 -10  10   9      233.03      219.24     23.86 o 
  -9  10   9       27.39        7.53     10.03 o 
  -8  10   9        6.47        9.23      7.15 o 
  -7  10   9      519.71      516.85     17.15 o 
  -6  10   9      346.78      356.14     14.01 o 
  -5  10   9      510.46      476.74     14.84 o 
  -4  10   9      639.91      669.94     16.81 o 
  -3  10   9      161.82      173.06      8.55 o 
  -2  10   9      765.96      765.73     17.15 o 
  -1  10   9      887.20      913.41     17.62 o 
   0  10   9      397.82      425.62     12.33 o 
   1  10   9      914.25      935.37     16.38 o 
   2  10   9      805.50      824.78     14.32 o 
   3  10   9      133.76      143.04      8.12 o 
   4  10   9      695.85      718.46     13.85 o 
   5  10   9      433.08      432.97     11.98 o 
   6  10   9      366.76      365.24     11.58 o 
   7  10   9      532.33      532.88     15.85 o 
   8  10   9        3.17        6.43      6.57 o 
   9  10   9       48.54       55.63      8.65 o 
  10  10   9      242.58      242.48     14.16 o 
  11  10   9      125.66      163.86     13.64 o 
  12  10   9      235.95      241.06     16.46 o 
  13  10   9      174.53      168.20     16.51 o 
  14  10   9       46.32       35.89     15.47 o 
 -13  11   9       29.97       18.30     17.95 o 
 -12  11   9        4.64        6.54     15.76 o 
 -11  11   9      190.26      179.92     22.37 o 
 -10  11   9       28.39       13.76     13.98 o 
  -9  11   9      408.76      443.91     24.62 o 
  -8  11   9      373.27      390.60     18.86 o 
  -7  11   9      339.13      334.09     18.03 o 
  -6  11   9     1084.89     1116.80     29.00 o 
  -5  11   9      362.89      385.77     16.80 o 
  -4  11   9      244.96      248.45     13.55 o 
  -3  11   9       27.55       29.17      6.61 o 
  -2  11   9        4.48        9.12      6.08 o 
  -1  11   9      433.71      444.34     11.84 o 
   0  11   9     1872.76     1898.91     27.35 o 
   1  11   9      396.84      427.93     10.64 o 
   2  11   9        9.62       15.41      5.50 o 
   3  11   9       23.96       20.51      6.69 o 
   4  11   9      239.19      238.97     13.31 o 
   5  11   9      400.56      403.58     11.94 o 
   6  11   9     1123.15     1154.26     22.98 o 
   7  11   9      325.72      325.12     13.95 o 
   8  11   9      328.21      343.33     15.99 o 
   9  11   9      389.60      410.20     15.95 o 
  10  11   9       26.29       29.74      9.15 o 
  11  11   9      209.24      202.36     18.09 o 
  12  11   9        1.54       13.01     10.10 o 
  13  11   9       36.41       58.80     15.01 o 
 -13  12   9      104.09      148.94     24.29 o 
 -12  12   9       14.17       20.11     16.49 o 
 -11  12   9       98.82       64.82     17.58 o 
 -10  12   9      116.13      103.04     21.83 o 
  -9  12   9       73.51       75.79     14.67 o 
  -8  12   9      131.58      127.58     13.50 o 
  -7  12   9      190.38      178.92     14.13 o 
  -6  12   9      132.56      137.87     12.51 o 
  -5  12   9      331.46      319.32     16.25 o 
  -4  12   9     1292.69     1261.23     29.96 o 
  -3  12   9       92.32      122.06     10.32 o 
  -2  12   9      141.17      150.43     10.39 o 
  -1  12   9     1654.34     1695.96     31.17 o 
   0  12   9       52.46       46.22      5.11 o 
   1  12   9     1538.96     1607.48     24.43 o 
   2  12   9       97.66       95.45      9.56 o 
   3  12   9       63.72       59.44      9.74 o 
   4  12   9     1264.97     1296.40     32.89 o 
   5  12   9      308.77      309.76     15.76 o 
   6  12   9      114.23      109.95      8.17 o 
   7  12   9      183.84      182.73     11.22 o 
   8  12   9      152.84      160.99     12.37 o 
   9  12   9       82.62       88.14     11.28 o 
  10  12   9      115.53      130.76     13.29 o 
  11  12   9      102.91      110.86     12.39 o 
  12  12   9       23.64       28.43     11.17 o 
  13  12   9      112.76      116.24     19.00 o 
 -12  13   9       23.33       27.46     18.01 o 
 -11  13   9       57.02       44.15     18.66 o 
 -10  13   9        5.72       -7.62     12.20 o 
  -9  13   9      162.33      149.93     18.08 o 
  -8  13   9      238.29      263.49     17.57 o 
  -7  13   9       16.18        7.96      9.42 o 
  -6  13   9      568.49      581.73     22.07 o 
  -5  13   9       34.80       38.76      9.11 o 
  -4  13   9      397.16      407.19     17.85 o 
  -3  13   9      398.52      433.83     21.48 o 
  -2  13   9      302.48      305.82     14.26 o 
  -1  13   9       16.96       11.74      6.52 o 
   0  13   9      202.28      224.88      9.91 o 
   1  13   9       26.50       28.85      4.12 o 
   2  13   9      238.11      242.72     13.81 o 
   3  13   9      408.52      430.25     19.12 o 
   4  13   9      382.41      384.41     19.13 o 
   5  13   9       59.66       53.76     11.25 o 
   6  13   9      620.23      608.24     17.88 o 
   7  13   9       32.68       25.35      7.47 o 
   8  13   9      229.57      238.60     18.81 o 
   9  13   9      144.80      134.57     13.59 o 
  10  13   9        2.71        2.22      9.47 o 
  11  13   9       57.13       54.67     13.22 o 
  12  13   9       30.97        1.59     14.11 o 
 -12  14   9       12.30      -10.62     18.91 o 
 -11  14   9       41.66       46.05     20.59 o 
 -10  14   9      104.35       92.77     17.55 o 
  -9  14   9      107.83      124.93     20.40 o 
  -8  14   9      134.40      107.58     13.99 o 
  -7  14   9       53.11       32.66     10.68 o 
  -6  14   9      222.93      222.12     15.80 o 
  -5  14   9      196.54      205.71     16.77 o 
  -4  14   9     1098.16     1077.99     28.62 o 
  -3  14   9      276.39      291.89     18.28 o 
  -2  14   9       62.41       54.26      8.71 o 
  -1  14   9      840.05      903.63     22.79 o 
   0  14   9      139.60      136.80      9.95 o 
   1  14   9      723.68      753.64     17.20 o 
   2  14   9       60.29       42.49      9.04 o 
   3  14   9      275.26      293.68     18.58 o 
   4  14   9     1018.99     1085.32     35.32 o 
   5  14   9      230.99      254.28     19.47 o 
   6  14   9      183.54      214.06     15.19 o 
   7  14   9       45.43       31.63      6.54 o 
   8  14   9      166.52      158.73     12.35 o 
   9  14   9       88.55       95.65     12.42 o 
  10  14   9      106.73       92.35     14.19 o 
  11  14   9       54.42       53.49     14.52 o 
  12  14   9        8.57       24.49     15.42 o 
 -11  15   9       41.95       54.63     21.72 o 
 -10  15   9       70.99       58.91     17.42 o 
  -9  15   9       26.63       20.85     12.96 o 
  -8  15   9       80.16       85.43     13.43 o 
  -7  15   9       10.24        3.32      9.71 o 
  -6  15   9      126.65      116.79     13.44 o 
  -5  15   9       32.76       34.06     10.22 o 
  -4  15   9      421.95      411.55     18.78 o 
  -3  15   9      480.88      480.25     19.14 o 
  -2  15   9     1094.13     1100.52     28.14 o 
  -1  15   9       37.28       25.34      7.60 o 
   0  15   9      235.17      241.73     12.16 o 
   1  15   9       17.55        0.41      5.25 o 
   2  15   9     1052.87     1173.56     31.14 o 
   3  15   9      474.70      469.67     22.52 o 
   4  15   9      388.42      451.67     22.59 o 
   5  15   9       25.54       16.64     11.25 o 
   6  15   9      199.64      202.09     15.93 o 
   7  15   9        7.94       10.89      7.39 o 
   8  15   9       60.58       47.70     10.90 o 
   9  15   9       23.02       23.31     12.92 o 
  10  15   9       72.14       64.93     13.32 o 
  11  15   9       47.82       41.23     16.14 o 
 -10  16   9      207.93      259.35     36.92 o 
  -9  16   9       91.04      104.77     17.21 o 
  -8  16   9        1.80        2.84     10.85 o 
  -7  16   9      124.00      108.97     14.25 o 
  -6  16   9       22.84       32.53     11.51 o 
  -5  16   9      346.77      339.56     18.73 o 
  -4  16   9      181.12      165.36     13.93 o 
  -3  16   9      238.77      260.55     16.95 o 
  -2  16   9        4.52       -5.36      7.53 o 
  -1  16   9      554.39      526.27     21.23 o 
   0  16   9       29.09        9.81      6.83 o 
   1  16   9      531.70      503.19     15.92 o 
   2  16   9        8.39       12.61     11.33 o 
   3  16   9      249.10      305.23     18.89 o 
   4  16   9      191.37      204.96     16.91 o 
   5  16   9      346.86      375.92     25.80 o 
   6  16   9       23.00       17.17     14.16 o 
   7  16   9      127.78      125.89     15.19 o 
   8  16   9        3.86        3.43      9.72 o 
   9  16   9       84.35       70.23     14.24 o 
  10  16   9      211.50      179.78     23.21 o 
  -9  17   9       20.24       -3.62     14.00 o 
  -8  17   9       88.07       90.97     14.77 o 
  -7  17   9       17.95        3.69     11.09 o 
  -6  17   9        9.79       -0.75     10.09 o 
  -5  17   9        0.91       -0.90      9.70 o 
  -4  17   9      136.39      115.59     12.79 o 
  -3  17   9      256.03      284.39     16.73 o 
  -2  17   9      255.73      258.29     17.39 o 
  -1  17   9       69.90       52.55     10.50 o 
   0  17   9       78.53       52.58      8.08 o 
   1  17   9       55.19       45.24      9.28 o 
   2  17   9      269.14      295.26     25.28 o 
   3  17   9      248.93      283.85     27.90 o 
   4  17   9      120.33      111.75     16.51 o 
   5  17   9        3.60       10.47     16.10 o 
   6  17   9        6.38       19.99     14.10 o 
   7  17   9       22.10       28.94     16.05 o 
   8  17   9       83.36       92.82     13.37 o 
   9  17   9       25.35      -28.07     28.07 o 
  -8  18   9       86.37       91.96     16.58 o 
  -7  18   9        0.21       -5.24     12.83 o 
  -6  18   9       25.69       30.86     11.60 o 
  -5  18   9       33.66       48.94     11.72 o 
  -4  18   9      149.60      163.08     14.53 o 
  -3  18   9       19.22       38.87     10.36 o 
  -2  18   9       35.48       23.78     11.36 o 
  -1  18   9      321.45      345.29     19.28 o 
   0  18   9        1.53        5.52      9.18 o 
   1  18   9      297.42      283.40     24.73 o 
   2  18   9       45.85       41.91     17.53 o 
   3  18   9       31.69       14.14     17.05 o 
   4  18   9      169.11      203.39     25.95 o 
   5  18   9       31.09        5.89     17.74 o 
   6  18   9       26.14        6.23     17.40 o 
   7  18   9        0.56       24.36     19.61 o 
   8  18   9       76.26       78.11     15.41 o 
  -7  19   9        2.44       -8.38     12.02 o 
  -6  19   9       75.90       34.60     13.52 o 
  -5  19   9        7.53       11.20     11.10 o 
  -4  19   9       55.76       36.02     11.47 o 
  -3  19   9      171.67      168.31     16.29 o 
  -2  19   9      108.70       97.24     16.78 o 
  -1  19   9       69.00       61.77     13.58 o 
   0  19   9        3.51       -7.01      8.30 o 
   1  19   9       62.21       36.74     10.49 o 
   2  19   9      106.89      104.92     13.72 o 
   3  19   9      183.32      202.55     26.27 o 
   4  19   9       46.43       50.90     19.68 o 
   5  19   9        2.08        9.65     18.17 o 
   6  19   9       77.89      101.42     31.25 o 
   7  19   9        8.45       37.27     27.50 o 
  -5  20   9        3.85        9.21     13.57 o 
  -4  20   9      198.78      208.46     22.76 o 
  -3  20   9        3.53        7.20     13.93 o 
  -2  20   9       79.10       92.38     16.02 o 
  -1  20   9      229.25      228.18     19.76 o 
   0  20   9        7.92       22.15     11.21 o 
   1  20   9      223.33      230.64     17.23 o 
   2  20   9       98.70       67.62     12.93 o 
   3  20   9        7.66       19.99     18.46 o 
   4  20   9      195.24      190.72     36.24 o 
   5  20   9        7.37        8.95     23.28 o 
  -3  21   9       35.28        8.16     24.61 o 
  -2  21   9        5.37       12.05     14.04 o 
  -1  21   9        6.62       -2.56     13.10 o 
   0  21   9       27.12       34.81     14.14 o 
   1  21   9        2.89       -9.53      9.53 o 
   2  21   9        5.05        7.14     10.60 o 
   3  21   9       39.32       55.77     35.22 o 
   0   0  10     4011.79     3882.08     55.62 o 
   1   0  10     1705.67     1648.88     20.27 o 
   2   0  10      259.94      288.75      7.41 o 
   3   0  10     1947.61     2040.37     25.64 o 
   4   0  10      270.94      295.38      8.36 o 
   5   0  10     1121.37     1129.61     18.76 o 
   6   0  10       86.73       89.35      6.81 o 
   7   0  10     1243.14     1294.31     22.80 o 
   8   0  10      819.15      760.83     17.24 o 
   9   0  10      290.75      332.77     12.53 o 
  10   0  10       20.83       19.50      7.50 o 
  11   0  10      208.43      197.70     13.39 o 
  12   0  10      261.73      257.96     17.20 o 
  13   0  10        1.15       -4.98     10.75 o 
  14   0  10       51.04       64.27     14.91 o 
  15   0  10      110.88      117.17     18.34 o 
 -15   1  10      123.46      159.13     20.33 o 
 -14   1  10      184.23      177.02     18.58 o 
 -13   1  10       72.28       56.85     14.49 o 
 -12   1  10       49.37       36.06     10.18 o 
 -11   1  10      107.64      125.86     11.04 o 
 -10   1  10      505.58      550.35     17.61 o 
  -9   1  10      132.55      112.55      9.41 o 
  -8   1  10      476.01      453.16     13.90 o 
  -7   1  10       78.32       91.03      7.17 o 
  -6   1  10      589.70      617.13     14.02 o 
  -5   1  10      140.50      168.18      7.71 o 
  -4   1  10     1754.36     1596.77     23.13 o 
  -3   1  10      974.62      985.11     15.23 o 
  -2   1  10     2526.21     2465.39     25.88 o 
  -1   1  10     1781.06     1677.46     20.73 o 
   0   1  10     3908.66     3907.69     39.53 o 
   1   1  10     1877.37     1768.72     21.59 o 
   2   1  10     2469.58     2447.38     26.48 o 
   3   1  10     1011.39     1034.97     16.01 o 
   4   1  10     1777.70     1660.88     22.39 o 
   5   1  10      121.51      147.51      7.25 o 
   6   1  10      625.11      655.23     14.86 o 
   7   1  10       87.53      100.41      7.46 o 
   8   1  10      472.11      464.74     13.70 o 
   9   1  10      141.39      126.37      9.33 o 
  10   1  10      543.04      570.37     17.35 o 
  11   1  10       93.68      128.71     11.83 o 
  12   1  10       35.31       29.38     10.26 o 
  13   1  10       64.23       51.55     13.51 o 
  14   1  10      138.93      135.48     17.69 o 
  15   1  10      134.24      167.88     21.65 o 
 -15   2  10       30.79       38.50     17.34 o 
 -14   2  10      151.95      166.03     19.09 o 
 -13   2  10       41.66       46.81     11.81 o 
 -12   2  10       55.53       46.03      9.66 o 
 -11   2  10      153.62      138.54     11.70 o 
 -10   2  10      230.22      249.42     12.86 o 
  -9   2  10      840.14      835.48     19.89 o 
  -8   2  10      155.44      150.56      9.44 o 
  -7   2  10      828.35      803.95     17.38 o 
  -6   2  10      222.50      187.93      8.40 o 
  -5   2  10      763.38      753.05     14.29 o 
  -4   2  10      836.36      888.37     15.27 o 
  -3   2  10     2167.72     2166.10     26.07 o 
  -2   2  10      633.72      584.66     10.61 o 
  -1   2  10      859.34      861.21     13.61 o 
   0   2  10     2442.40     2407.04     27.49 o 
   1   2  10      829.89      819.67     13.27 o 
   2   2  10      674.56      643.50     11.18 o 
   3   2  10     2142.96     2166.04     26.87 o 
   4   2  10      906.43      896.40     15.77 o 
   5   2  10      768.92      725.50     14.54 o 
   6   2  10      169.44      142.01      7.57 o 
   7   2  10      789.05      804.03     19.27 o 
   8   2  10      204.63      199.15     10.66 o 
   9   2  10      724.59      705.18     18.42 o 
  10   2  10      212.04      205.62     11.81 o 
  11   2  10      122.98      105.15     10.66 o 
  12   2  10       51.02       47.62     10.81 o 
  13   2  10       47.61       22.84     11.41 o 
  14   2  10      149.57      156.66     19.45 o 
  15   2  10       27.86        1.93     15.71 o 
 -15   3  10       34.11       53.77     16.94 o 
 -14   3  10      262.29      299.75     28.99 o 
 -13   3  10      124.18      170.67     15.09 o 
 -12   3  10      204.11      206.90     14.20 o 
 -11   3  10       97.64       86.46     10.15 o 
 -10   3  10      178.69      202.89     12.30 o 
  -9   3  10      331.74      324.48     13.37 o 
  -8   3  10      261.92      250.21     11.55 o 
  -7   3  10       44.26       44.33      6.06 o 
  -6   3  10      148.44      158.77      8.10 o 
  -5   3  10     1202.45     1163.68     18.98 o 
  -4   3  10      559.56      561.23     11.22 o 
  -3   3  10     2798.67     2766.94     30.82 o 
  -2   3  10     2106.00     2123.24     24.14 o 
  -1   3  10      553.52      557.93     11.36 o 
   0   3  10     3696.97     3761.26     42.46 o 
   1   3  10      661.40      670.12     12.46 o 
   2   3  10     1946.98     1928.34     24.16 o 
   3   3  10     2892.43     2840.97     34.07 o 
   4   3  10      527.14      539.51     12.73 o 
   5   3  10     1153.57     1112.62     19.69 o 
   6   3  10      171.84      184.52      8.87 o 
   7   3  10       38.26       21.98      5.65 o 
   8   3  10      277.93      271.35     12.02 o 
   9   3  10      348.04      339.74     13.50 o 
  10   3  10      232.19      252.35     15.45 o 
  11   3  10      107.97      107.60     11.60 o 
  12   3  10      182.09      185.67     14.49 o 
  13   3  10       92.05      115.54     14.93 o 
  14   3  10      237.77      243.96     21.53 o 
  15   3  10       43.66       27.98     16.52 o 
 -15   4  10       21.36       29.25     16.52 o 
 -14   4  10      126.00      150.41     16.94 o 
 -13   4  10       47.83       34.30     11.43 o 
 -12   4  10        7.12        3.55      9.27 o 
 -11   4  10      174.56      185.31     12.97 o 
 -10   4  10      967.21     1015.84     24.81 o 
  -9   4  10      257.15      263.45     13.29 o 
  -8   4  10      274.36      252.67     11.38 o 
  -7   4  10     2235.33     2238.75     32.33 o 
  -6   4  10      431.43      390.41     11.02 o 
  -5   4  10     1669.67     1617.76     24.05 o 
  -4   4  10     1914.81     1899.98     24.98 o 
  -3   4  10      646.32      650.39     11.84 o 
  -2   4  10      928.11      873.55     14.78 o 
  -1   4  10      630.83      626.38     12.30 o 
   0   4  10     3349.27     3371.28     40.53 o 
   1   4  10      588.23      577.47     12.85 o 
   2   4  10     1020.50      971.67     15.22 o 
   3   4  10      747.25      727.25     14.92 o 
   4   4  10     2078.33     2000.76     29.16 o 
   5   4  10     1822.00     1771.53     27.35 o 
   6   4  10      379.72      348.68     12.01 o 
   7   4  10     2189.90     2197.96     34.17 o 
   8   4  10      259.20      231.79     11.57 o 
   9   4  10      279.59      278.36     14.05 o 
  10   4  10      903.44      913.69     24.42 o 
  11   4  10      145.63      146.25     12.75 o 
  12   4  10       10.79       10.99      9.49 o 
  13   4  10       45.84       23.46     12.78 o 
  14   4  10      122.70      152.41     19.06 o 
  15   4  10       18.02       11.35     17.18 o 
 -15   5  10       70.19       79.09     24.14 o 
 -14   5  10      112.70      121.27     17.75 o 
 -13   5  10      191.26      226.06     18.52 o 
 -12   5  10      226.49      204.42     17.96 o 
 -11   5  10      290.22      305.11     15.09 o 
 -10   5  10       20.63       28.22      7.66 o 
  -9   5  10      116.51      108.63      9.26 o 
  -8   5  10      117.64      129.95      9.12 o 
  -7   5  10       69.95       61.58      6.70 o 
  -6   5  10        4.66       10.93      4.52 o 
  -5   5  10      261.53      267.11      8.87 o 
  -4   5  10       62.70       59.58      4.82 o 
  -3   5  10     3306.13     3267.75     36.82 o 
  -2   5  10     1310.29     1290.13     19.88 o 
  -1   5  10     1336.45     1292.48     19.70 o 
   0   5  10     2115.33     2054.63     27.63 o 
   1   5  10     1219.58     1169.05     20.13 o 
   2   5  10     1482.57     1468.12     19.78 o 
   3   5  10     3177.38     3127.56     41.44 o 
   4   5  10       45.81       37.73      5.36 o 
   5   5  10      232.88      237.66     10.09 o 
   6   5  10        5.66        0.54      4.88 o 
   7   5  10       67.87       61.19      7.83 o 
   8   5  10      126.12      119.31      9.72 o 
   9   5  10      142.49      140.60     10.90 o 
  10   5  10       30.05       26.12      8.69 o 
  11   5  10      300.76      276.75     15.48 o 
  12   5  10      216.23      202.37     14.86 o 
  13   5  10      154.96      154.70     16.10 o 
  14   5  10      112.19      115.82     17.57 o 
  15   5  10       83.87       88.73     20.02 o 
 -15   6  10       32.33       70.41     21.74 o 
 -14   6  10       56.90       45.20     15.08 o 
 -13   6  10       22.64       30.95     15.26 o 
 -12   6  10       10.80        5.86      8.40 o 
 -11   6  10      113.13       90.80     10.59 o 
 -10   6  10      624.39      629.03     25.10 o 
  -9   6  10       58.43       54.65      7.97 o 
  -8   6  10      670.82      685.33     18.40 o 
  -7   6  10      455.81      453.14     12.76 o 
  -6   6  10     1240.37     1248.21     21.33 o 
  -5   6  10      725.98      705.36     14.98 o 
  -4   6  10     2272.36     2329.11     30.05 o 
  -3   6  10      120.83      119.88      6.32 o 
  -2   6  10      353.74      358.03      9.54 o 
  -1   6  10      585.04      577.48     12.93 o 
   0   6  10      666.39      640.67     13.07 o 
   1   6  10      551.81      526.45     11.81 o 
   2   6  10      440.15      420.79     10.96 o 
   3   6  10      141.61      158.71      7.29 o 
   4   6  10     2319.91     2348.84     33.40 o 
   5   6  10      753.22      750.56     16.42 o 
   6   6  10     1233.89     1237.11     26.48 o 
   7   6  10      437.26      453.24     15.13 o 
   8   6  10      652.74      621.38     18.43 o 
   9   6  10       82.49       87.58      9.35 o 
  10   6  10      568.15      552.12     22.70 o 
  11   6  10       95.89       85.36     11.44 o 
  12   6  10       12.13        6.59      9.88 o 
  13   6  10       20.06       14.81     12.19 o 
  14   6  10       53.56       65.13     16.20 o 
  15   6  10       30.05        0.74     19.50 o 
 -14   7  10       38.05       46.83     14.98 o 
 -13   7  10      448.21      507.95     26.21 o 
 -12   7  10       72.14       66.27     15.25 o 
 -11   7  10      455.47      480.53     25.63 o 
 -10   7  10        3.45       11.57      8.69 o 
  -9   7  10        8.67       15.46      8.04 o 
  -8   7  10      104.73      112.46     11.55 o 
  -7   7  10        1.27       13.37      7.36 o 
  -6   7  10       49.21       39.32      6.85 o 
  -5   7  10       27.55       32.14      5.76 o 
  -4   7  10      154.97      150.90      7.94 o 
  -3   7  10      847.26      825.54     16.93 o 
  -2   7  10     3262.75     3166.29     39.55 o 
  -1   7  10     2542.94     2451.82     29.47 o 
   0   7  10       19.19       15.07      4.12 o 
   1   7  10     2481.80     2400.49     29.09 o 
   2   7  10     3377.08     3327.32     38.19 o 
   3   7  10      861.83      850.62     16.39 o 
   4   7  10      153.76      150.61      7.37 o 
   5   7  10       18.67       10.90      5.10 o 
   6   7  10       44.84       34.85      6.66 o 
   7   7  10        1.72       -0.72      5.89 o 
   8   7  10      103.53      110.43      9.74 o 
   9   7  10       22.66       23.35      7.85 o 
  10   7  10        4.37        5.13      7.82 o 
  11   7  10      440.23      438.89     19.54 o 
  12   7  10       75.10       62.15     12.79 o 
  13   7  10      422.89      423.70     22.68 o 
  14   7  10       38.14       29.70     13.74 o 
 -14   8  10       32.53       34.64     18.23 o 
 -13   8  10        3.58       -7.46     13.35 o 
 -12   8  10        2.67       -0.11     11.24 o 
 -11   8  10      164.51      172.89     15.61 o 
 -10   8  10      180.89      160.92     14.31 o 
  -9   8  10      135.22      124.79     11.64 o 
  -8   8  10      762.98      769.63     22.67 o 
  -7   8  10       77.38       78.49      8.28 o 
  -6   8  10     2275.22     2268.77     37.84 o 
  -5   8  10       51.23       50.76      6.31 o 
  -4   8  10     1725.91     1663.94     26.35 o 
  -3   8  10      149.03      163.14      8.30 o 
  -2   8  10      185.84      178.98      9.59 o 
  -1   8  10      442.51      460.94     11.53 o 
   0   8  10        8.40        5.87      3.44 o 
   1   8  10      451.95      471.53     10.63 o 
   2   8  10      159.82      151.14      7.29 o 
   3   8  10      144.46      160.63      7.36 o 
   4   8  10     1603.46     1541.94     25.71 o 
   5   8  10       47.93       48.91      6.63 o 
   6   8  10     2227.11     2277.66     37.64 o 
   7   8  10       77.24       77.22      8.75 o 
   8   8  10      739.42      762.07     20.28 o 
   9   8  10      136.97      133.51     10.91 o 
  10   8  10      144.20      134.00     11.55 o 
  11   8  10      165.00      156.96     14.40 o 
  12   8  10        6.56        9.71     11.11 o 
  13   8  10        2.46       -4.65     11.50 o 
  14   8  10       31.26       44.20     14.16 o 
 -14   9  10        8.66       11.41     17.91 o 
 -13   9  10      228.44      264.06     27.12 o 
 -12   9  10      175.49      149.32     21.85 o 
 -11   9  10      481.22      472.54     23.98 o 
 -10   9  10       27.50       19.90     10.24 o 
  -9   9  10       45.92       29.94     10.15 o 
  -8   9  10       33.89       26.10      9.78 o 
  -7   9  10        3.09        1.62      6.39 o 
  -6   9  10       11.62       13.09      6.16 o 
  -5   9  10      158.54      159.21     10.36 o 
  -4   9  10      111.04      100.55      7.72 o 
  -3   9  10      581.02      593.60     15.27 o 
  -2   9  10     1281.45     1281.01     22.50 o 
  -1   9  10      941.84     1013.46     18.90 o 
   0   9  10      391.60      420.82     10.86 o 
   1   9  10      985.61     1053.98     17.79 o 
   2   9  10     1192.16     1164.86     19.63 o 
   3   9  10      665.96      650.96     13.63 o 
   4   9  10      107.77       96.60      6.43 o 
   5   9  10      125.32      118.72      7.49 o 
   6   9  10       11.55       12.16      6.51 o 
   7   9  10        3.14        3.61      6.64 o 
   8   9  10       32.17       22.85      7.31 o 
   9   9  10       27.20       19.18      7.85 o 
  10   9  10       20.32       16.01      8.61 o 
  11   9  10      448.71      469.05     20.19 o 
  12   9  10      185.00      193.58     15.89 o 
  13   9  10      243.40      276.52     22.61 o 
  14   9  10        9.13        5.31     14.35 o 
 -13  10  10       19.43       28.08     28.66 o 
 -12  10  10        4.99       -0.61     15.50 o 
 -11  10  10      140.06       89.19     19.10 o 
 -10  10  10      263.70      272.02     20.14 o 
  -9  10  10       28.65       11.83     10.76 o 
  -8  10  10      321.64      278.61     16.92 o 
  -7  10  10      441.72      451.31     19.05 o 
  -6  10  10      714.38      747.88     18.59 o 
  -5  10  10      225.67      251.02     11.12 o 
  -4  10  10      574.45      564.51     15.86 o 
  -3  10  10      236.81      216.79     10.35 o 
  -2  10  10       23.88       31.44      5.79 o 
  -1  10  10      605.13      613.77     15.65 o 
   0  10  10       37.86       36.10      4.89 o 
   1  10  10      619.95      627.56     14.70 o 
   2  10  10       47.31       45.91      4.94 o 
   3  10  10      195.71      176.21      7.43 o 
   4  10  10      589.11      588.17     13.37 o 
   5  10  10      223.61      231.69      9.55 o 
   6  10  10      756.55      778.77     18.79 o 
   7  10  10      423.74      433.92     15.22 o 
   8  10  10      336.29      344.89     15.05 o 
   9  10  10       17.98       -1.99      7.37 o 
  10  10  10      291.95      276.13     15.73 o 
  11  10  10      149.87      144.03     13.66 o 
  12  10  10       10.48       -5.85     10.88 o 
  13  10  10       21.35       15.91     14.22 o 
 -13  11  10       62.92       56.97     22.69 o 
 -12  11  10      200.50      192.10     25.22 o 
 -11  11  10      164.66      178.20     24.14 o 
 -10  11  10      114.50      138.34     20.49 o 
  -9  11  10       77.75      101.61     17.52 o 
  -8  11  10        3.98       11.24     10.37 o 
  -7  11  10      167.26      179.26     14.99 o 
  -6  11  10       98.64       71.00     10.43 o 
  -5  11  10      103.80       98.73     11.77 o 
  -4  11  10      248.60      235.89     13.72 o 
  -3  11  10      722.56      720.97     20.18 o 
  -2  11  10     1183.94     1179.99     22.48 o 
  -1  11  10      924.47      963.14     20.28 o 
   0  11  10     1135.55     1160.01     23.80 o 
   1  11  10      926.61      965.26     22.01 o 
   2  11  10     1049.05     1043.72     20.36 o 
   3  11  10      739.31      762.74     16.27 o 
   4  11  10      260.98      250.60     12.22 o 
   5  11  10       96.62       93.88      7.45 o 
   6  11  10       95.38       83.19      8.91 o 
   7  11  10      166.47      196.14     11.53 o 
   8  11  10        5.35        1.33      6.66 o 
   9  11  10       59.61       46.38      8.87 o 
  10  11  10       89.91       79.72     11.15 o 
  11  11  10      153.34      151.63     16.44 o 
  12  11  10      219.04      225.26     17.45 o 
  13  11  10       85.76       83.99     16.65 o 
 -13  12  10       38.38       33.85     25.78 o 
 -12  12  10       42.14       43.39     18.80 o 
 -11  12  10       73.25       58.07     18.94 o 
 -10  12  10      323.41      353.44     27.82 o 
  -9  12  10       96.30       99.13     18.02 o 
  -8  12  10       96.80       96.63     14.07 o 
  -7  12  10      621.76      639.69     25.38 o 
  -6  12  10       40.13       18.93      9.24 o 
  -5  12  10      425.61      453.44     26.95 o 
  -4  12  10      971.07      987.91     26.49 o 
  -3  12  10      253.82      266.07     14.17 o 
  -2  12  10      395.71      372.67     15.77 o 
  -1  12  10      252.56      252.86     10.89 o 
   0  12  10      124.68      125.69      8.31 o 
   1  12  10      285.14      267.74      9.87 o 
   2  12  10      402.02      393.52     12.59 o 
   3  12  10      192.69      176.27     11.86 o 
   4  12  10      961.90      937.27     20.67 o 
   5  12  10      415.91      434.57     13.21 o 
   6  12  10       31.49       27.13      6.71 o 
   7  12  10      627.73      654.03     19.48 o 
   8  12  10       81.84       88.98     10.09 o 
   9  12  10      122.64      129.69     12.81 o 
  10  12  10      342.28      360.78     19.02 o 
  11  12  10       88.67       72.98     15.98 o 
  12  12  10       51.36       32.17     12.73 o 
  13  12  10       39.62       36.73     38.62 o 
 -12  13  10       86.58       79.45     21.41 o 
 -11  13  10       48.41       47.24     18.44 o 
 -10  13  10      135.13      130.00     21.34 o 
  -9  13  10       78.14       79.98     16.12 o 
  -8  13  10       17.71       28.48     11.68 o 
  -7  13  10        8.15        0.38      9.31 o 
  -6  13  10       33.86       42.77     10.67 o 
  -5  13  10      199.42      181.23     13.86 o 
  -4  13  10      366.01      374.58     17.89 o 
  -3  13  10      957.93      988.49     26.63 o 
  -2  13  10      830.39      801.44     22.81 o 
  -1  13  10       62.72       50.67     10.81 o 
   0  13  10      598.99      570.99     16.13 o 
   1  13  10       38.32       23.93      6.51 o 
   2  13  10      715.10      713.98     17.48 o 
   3  13  10      969.58     1014.28     29.26 o 
   4  13  10      441.53      484.48     21.51 o 
   5  13  10      206.41      176.77      9.65 o 
   6  13  10       33.36       44.29      6.88 o 
   7  13  10        8.01       11.01      7.10 o 
   8  13  10       22.19       11.84      8.34 o 
   9  13  10       73.24       56.16     10.87 o 
  10  13  10      110.29      116.48     13.77 o 
  11  13  10       45.48       34.04     12.29 o 
  12  13  10      103.96      105.35     18.68 o 
 -11  14  10      154.47      206.15     29.19 o 
 -10  14  10      101.81      131.64     21.84 o 
  -9  14  10      113.57      110.19     18.35 o 
  -8  14  10       27.75       45.98     12.81 o 
  -7  14  10      250.61      250.97     17.53 o 
  -6  14  10       35.58       30.95     10.45 o 
  -5  14  10      356.68      331.65     23.18 o 
  -4  14  10      186.10      181.98     16.57 o 
  -3  14  10      766.38      787.05     24.09 o 
  -2  14  10       98.34      109.29     10.93 o 
  -1  14  10      563.91      573.34     19.44 o 
   0  14  10      374.10      375.79     17.63 o 
   1  14  10      565.82      571.64     19.25 o 
   2  14  10       89.48       94.23      9.57 o 
   3  14  10      697.73      743.64     27.84 o 
   4  14  10      180.05      197.05     15.66 o 
   5  14  10      318.34      304.00     19.80 o 
   6  14  10       33.82       35.14      6.44 o 
   7  14  10      272.24      282.42     15.45 o 
   8  14  10       16.89       21.63      9.41 o 
   9  14  10      114.10      107.76     12.31 o 
  10  14  10       99.53       70.49     13.51 o 
  11  14  10      173.39      204.39     26.02 o 
 -11  15  10        4.93        6.55     18.59 o 
 -10  15  10      134.71      128.55     34.02 o 
  -9  15  10       20.05       17.28     15.10 o 
  -8  15  10      114.98      120.01     19.17 o 
  -7  15  10       38.89       29.55     11.40 o 
  -6  15  10       70.72       77.85     12.73 o 
  -5  15  10       30.17       30.28     10.11 o 
  -4  15  10      546.30      567.21     22.02 o 
  -3  15  10      342.81      358.64     19.64 o 
  -2  15  10      543.49      554.74     20.28 o 
  -1  15  10      183.43      185.33     13.03 o 
   0  15  10      542.79      514.67     22.22 o 
   1  15  10      169.59      166.27     11.52 o 
   2  15  10      498.59      510.24     19.03 o 
   3  15  10      327.44      359.95     23.62 o 
   4  15  10      601.13      632.78     26.57 o 
   5  15  10       34.79       17.66     11.65 o 
   6  15  10       66.41       77.66      9.97 o 
   7  15  10       42.45       54.26      9.03 o 
   8  15  10      108.03      103.88     13.36 o 
   9  15  10       18.91       25.89     11.51 o 
  10  15  10      111.02      112.86     19.68 o 
  11  15  10        4.47       -4.21     15.55 o 
 -10  16  10        5.46       14.45     19.26 o 
  -9  16  10      185.01      161.41     20.91 o 
  -8  16  10       68.20       60.69     15.36 o 
  -7  16  10       48.72       66.07     13.37 o 
  -6  16  10        3.40        2.07      9.89 o 
  -5  16  10       34.73       20.36     10.52 o 
  -4  16  10        6.38       12.11      9.37 o 
  -3  16  10      417.92      421.59     19.36 o 
  -2  16  10       44.56       29.30      9.33 o 
  -1  16  10      198.69      185.33     17.11 o 
   0  16  10       75.63       62.54     11.02 o 
   1  16  10      198.80      194.57     14.57 o 
   2  16  10       44.38       27.88      8.46 o 
   3  16  10      396.86      389.83     21.67 o 
   4  16  10        8.04       20.25     12.02 o 
   5  16  10       42.64       75.04     16.28 o 
   6  16  10        4.19       14.05     14.50 o 
   7  16  10       69.44       75.54     20.57 o 
   8  16  10       66.86       83.14     19.24 o 
   9  16  10      175.78      137.17     16.80 o 
  10  16  10        5.97       10.51     14.39 o 
  -9  17  10      107.95      103.82     22.37 o 
  -8  17  10       72.46       78.43     16.65 o 
  -7  17  10       31.87       26.42     12.98 o 
  -6  17  10       38.47       28.51     11.80 o 
  -5  17  10      181.56      197.48     16.02 o 
  -4  17  10      165.25      197.98     15.72 o 
  -3  17  10       87.44      100.11     12.29 o 
  -2  17  10      345.81      342.12     19.71 o 
  -1  17  10       37.56       50.98     11.55 o 
   0  17  10      246.18      233.74     16.82 o 
   1  17  10       45.98       57.52     10.88 o 
   2  17  10      281.60      268.68     13.79 o 
   3  17  10       98.89      118.72     21.41 o 
   4  17  10      185.17      207.73     26.12 o 
   5  17  10      183.49      197.88     26.23 o 
   6  17  10       33.28       39.10     22.09 o 
   7  17  10       29.52       14.25     10.12 o 
   8  17  10       72.52       69.59     14.20 o 
   9  17  10      105.57      119.64     37.87 o 
  -8  18  10       78.52       74.65     17.98 o 
  -7  18  10      148.58      164.64     19.59 o 
  -6  18  10        4.50       -7.93     11.13 o 
  -5  18  10       63.80       62.83     12.75 o 
  -4  18  10        8.82       14.33     10.56 o 
  -3  18  10       52.88       45.42     10.95 o 
  -2  18  10      144.68      160.20     18.79 o 
  -1  18  10       51.68       41.31     12.40 o 
   0  18  10       35.28       38.34     10.89 o 
   1  18  10       56.02       37.89     11.44 o 
   2  18  10      147.88      130.20     14.67 o 
   3  18  10       52.53       31.80     18.41 o 
   4  18  10       10.31       -0.35     18.06 o 
   5  18  10       78.73       67.85     24.87 o 
   6  18  10       10.10        4.12     24.37 o 
   7  18  10      141.28      171.40     54.33 o 
   8  18  10       88.02       79.15     15.72 o 
  -6  19  10       59.60       66.68     16.11 o 
  -5  19  10       73.11       50.34     13.78 o 
  -4  19  10       15.62       25.52     11.34 o 
  -3  19  10       79.26       71.27     14.09 o 
  -2  19  10      193.64      192.37     18.89 o 
  -1  19  10       54.19       57.19     14.96 o 
   0  19  10      340.44      340.56     23.12 o 
   1  19  10       68.25       63.18     12.99 o 
   2  19  10      159.18      157.99     19.27 o 
   3  19  10       84.26       79.23     28.68 o 
   4  19  10       21.26       43.76     20.41 o 
   5  19  10       75.22       47.48     20.98 o 
   6  19  10       63.47       65.57     30.08 o 
  -4  20  10       54.14       44.11     31.67 o 
  -3  20  10        7.98        3.58     16.49 o 
  -2  20  10       47.02       43.11     17.97 o 
  -1  20  10        6.44        4.41     14.72 o 
   0  20  10       50.58       45.34     13.41 o 
   1  20  10        4.70       -7.88     11.80 o 
   2  20  10       50.37       47.11     12.52 o 
   3  20  10        5.13       17.29     32.49 o 
   4  20  10       61.36       69.93     28.14 o 
   0  21  10      140.07      131.16     21.49 o 
   1   0  11     1779.97     1726.30     21.58 o 
   2   0  11     3681.62     3739.56     37.74 o 
   3   0  11     1066.54     1063.42     15.91 o 
   4   0  11       16.41       19.35      4.48 o 
   5   0  11     2806.79     2698.54     36.35 o 
   6   0  11      459.92      495.19     13.72 o 
   7   0  11      186.88      156.03      9.13 o 
   8   0  11      125.87      133.84      9.20 o 
   9   0  11     1083.78     1180.81     24.95 o 
  10   0  11       88.80       79.06     10.06 o 
  11   0  11      268.95      243.15     14.63 o 
  12   0  11      350.37      355.52     21.15 o 
  13   0  11       41.17       34.54     12.99 o 
  14   0  11       46.32       45.28     14.99 o 
  15   0  11       94.14       71.38     19.75 o 
 -15   1  11      107.13      138.50     21.12 o 
 -14   1  11       13.07       24.40     13.72 o 
 -13   1  11        2.12       20.00     11.85 o 
 -12   1  11       94.74       81.46     12.76 o 
 -11   1  11      206.69      183.07     12.73 o 
 -10   1  11      146.17      154.53     11.21 o 
  -9   1  11     1078.34     1145.43     24.65 o 
  -8   1  11     1572.93     1537.88     27.77 o 
  -7   1  11      498.63      479.05     14.19 o 
  -6   1  11     2945.19     2897.72     38.82 o 
  -5   1  11      985.43     1014.48     18.19 o 
  -4   1  11      134.42      151.15      7.18 o 
  -3   1  11      526.16      483.10     10.80 o 
  -2   1  11      581.06      552.76     11.03 o 
  -1   1  11     1051.02     1113.21     16.13 o 
   0   1  11       26.94       25.61      3.64 o 
   1   1  11     1087.22     1142.08     16.75 o 
   2   1  11      641.74      592.06     10.83 o 
   3   1  11      564.46      539.74     11.56 o 
   4   1  11      208.98      218.58      8.47 o 
   5   1  11      945.15      989.66     18.77 o 
   6   1  11     2912.03     2862.56     38.83 o 
   7   1  11      532.60      509.07     14.56 o 
   8   1  11     1485.25     1467.35     29.27 o 
   9   1  11     1131.93     1171.83     24.07 o 
  10   1  11       97.82      101.87     11.76 o 
  11   1  11      184.61      174.29     15.11 o 
  12   1  11      117.64      117.90     13.66 o 
  13   1  11        0.09       -8.59     11.89 o 
  14   1  11       11.85        7.80     14.17 o 
  15   1  11      106.01      110.73     21.61 o 
 -15   2  11      167.81      152.72     31.62 o 
 -14   2  11        9.74        8.24     13.17 o 
 -13   2  11      185.88      132.26     17.02 o 
 -12   2  11       84.15       81.68     12.04 o 
 -11   2  11      351.86      361.44     16.73 o 
 -10   2  11      160.82      165.77     11.48 o 
  -9   2  11      912.93      922.12     21.88 o 
  -8   2  11       90.48      101.74      8.82 o 
  -7   2  11       50.14       59.74      7.35 o 
  -6   2  11      152.02      134.35      8.15 o 
  -5   2  11     1184.56     1203.95     20.33 o 
  -4   2  11      122.76      126.96      6.70 o 
  -3   2  11     1447.68     1474.81     20.14 o 
  -2   2  11     3745.70     3714.34     39.30 o 
  -1   2  11     1995.95     1955.65     23.84 o 
   0   2  11      767.62      776.78     13.88 o 
   1   2  11     1815.37     1739.24     22.93 o 
   2   2  11     3851.42     3792.07     40.39 o 
   3   2  11     1334.67     1338.59     20.95 o 
   4   2  11      154.85      154.05      7.39 o 
   5   2  11     1251.58     1261.88     20.57 o 
   6   2  11      136.29      154.02      8.58 o 
   7   2  11       57.27       58.05      7.40 o 
   8   2  11       79.07       94.29      8.75 o 
   9   2  11      928.86      966.89     21.78 o 
  10   2  11      193.99      205.54     12.85 o 
  11   2  11      434.47      464.74     20.07 o 
  12   2  11       67.91       63.41     11.66 o 
  13   2  11      160.45      154.54     17.72 o 
  14   2  11        5.61       -5.90     13.74 o 
  15   2  11      149.63      117.71     22.32 o 
 -15   3  11       19.59       24.69     19.16 o 
 -14   3  11        0.43       13.23     13.26 o 
 -13   3  11      121.36      141.86     15.12 o 
 -12   3  11        9.44       -4.08      9.29 o 
 -11   3  11        1.87       -1.22      7.84 o 
 -10   3  11      401.09      377.38     16.39 o 
  -9   3  11       82.35       73.08      8.68 o 
  -8   3  11     2176.71     2111.87     33.91 o 
  -7   3  11       74.44       72.00      7.21 o 
  -6   3  11     1228.44     1215.35     21.81 o 
  -5   3  11      153.80      152.53      7.64 o 
  -4   3  11      888.93      852.22     16.44 o 
  -3   3  11     1023.17     1014.18     16.67 o 
  -2   3  11      375.82      368.79      9.33 o 
  -1   3  11     1551.26     1483.87     22.09 o 
   0   3  11      662.89      659.81     13.80 o 
   1   3  11     1641.03     1615.55     23.53 o 
   2   3  11      344.05      338.81      9.46 o 
   3   3  11     1204.04     1216.92     19.57 o 
   4   3  11     1100.46     1065.68     18.37 o 
   5   3  11      143.77      140.06      8.32 o 
   6   3  11     1252.35     1257.86     23.32 o 
   7   3  11       75.02       78.84      8.48 o 
   8   3  11     2074.25     2041.93     35.82 o 
   9   3  11       98.56       97.36      9.63 o 
  10   3  11      327.76      292.69     16.08 o 
  11   3  11        0.15       -1.80      8.50 o 
  12   3  11       14.56       -3.37     10.05 o 
  13   3  11      135.38      119.61     17.11 o 
  14   3  11        0.89       -0.90     13.66 o 
  15   3  11       19.44       10.96     17.95 o 
 -15   4  11       63.32       48.79     18.81 o 
 -14   4  11      106.04      111.95     16.70 o 
 -13   4  11       65.59       73.50     12.91 o 
 -12   4  11       42.12       48.88     10.99 o 
 -11   4  11       56.23       64.23     10.00 o 
 -10   4  11      371.71      359.73     16.32 o 
  -9   4  11      420.81      442.32     16.75 o 
  -8   4  11      320.91      354.71     13.86 o 
  -7   4  11       44.97       59.23      7.00 o 
  -6   4  11      379.86      410.39     12.91 o 
  -5   4  11      920.59      912.35     17.79 o 
  -4   4  11      422.24      398.14     10.34 o 
  -3   4  11      820.61      869.84     15.09 o 
  -2   4  11     1896.42     1858.82     25.93 o 
  -1   4  11      258.51      257.41      8.95 o 
   0   4  11     1155.83     1154.75     19.19 o 
   1   4  11      174.30      173.96      7.94 o 
   2   4  11     1926.51     1939.25     26.22 o 
   3   4  11      706.30      723.56     16.21 o 
   4   4  11      331.94      328.34     11.29 o 
   5   4  11      934.80      936.14     19.16 o 
   6   4  11      428.84      451.03     13.92 o 
   7   4  11       61.78       47.67      7.27 o 
   8   4  11      309.28      334.13     14.27 o 
   9   4  11      383.67      409.41     16.91 o 
  10   4  11      438.90      412.67     17.50 o 
  11   4  11       63.53       66.47     10.88 o 
  12   4  11       44.85       45.48     10.93 o 
  13   4  11       63.95       48.63     14.11 o 
  14   4  11       90.92      111.83     18.45 o 
  15   4  11       62.34       31.88     18.25 o 
 -15   5  11        6.67       11.22     18.12 o 
 -14   5  11       35.09       19.03     12.83 o 
 -13   5  11       47.31       59.32     13.38 o 
 -12   5  11       98.71       92.98     13.74 o 
 -11   5  11      108.98       88.49     11.52 o 
 -10   5  11      117.26      103.02     10.33 o 
  -9   5  11      447.98      442.31     16.14 o 
  -8   5  11      493.08      498.34     15.91 o 
  -7   5  11      405.12      387.16     12.70 o 
  -6   5  11     1161.34     1142.98     20.57 o 
  -5   5  11      796.97      808.30     16.56 o 
  -4   5  11      318.21      307.50      9.81 o 
  -3   5  11     1848.29     1860.53     25.56 o 
  -2   5  11      163.35      148.87      7.23 o 
  -1   5  11     3690.39     3573.83     43.41 o 
   0   5  11       21.75       35.29      5.19 o 
   1   5  11     3683.41     3531.27     45.52 o 
   2   5  11      172.83      159.11      7.40 o 
   3   5  11     2071.16     2056.21     29.75 o 
   4   5  11      411.58      391.89     11.96 o 
   5   5  11      872.25      900.66     18.70 o 
   6   5  11     1110.44     1099.31     22.07 o 
   7   5  11      370.55      356.60     14.27 o 
   8   5  11      521.77      552.85     17.56 o 
   9   5  11      398.35      379.29     16.47 o 
  10   5  11       96.34      109.96     11.22 o 
  11   5  11       87.18       80.56     11.69 o 
  12   5  11      102.58       94.48     13.31 o 
  13   5  11       46.80       32.99     12.75 o 
  14   5  11       45.13       34.80     17.87 o 
  15   5  11        4.46        9.95     18.20 o 
 -14   6  11      183.91      215.30     21.24 o 
 -13   6  11       20.58       26.38     12.20 o 
 -12   6  11      162.96      173.05     16.27 o 
 -11   6  11       35.91       36.09     10.32 o 
 -10   6  11      108.10      122.57     11.15 o 
  -9   6  11      302.43      297.02     13.64 o 
  -8   6  11      192.76      194.16     11.22 o 
  -7   6  11      321.01      326.29     13.00 o 
  -6   6  11      213.50      200.07      9.96 o 
  -5   6  11      469.94      476.84     12.45 o 
  -4   6  11      279.75      292.17      9.72 o 
  -3   6  11       70.75       59.67      5.60 o 
  -2   6  11     2677.50     2576.98     35.50 o 
  -1   6  11      779.28      788.44     16.59 o 
   0   6  11     2418.78     2363.16     33.28 o 
   1   6  11      891.63      902.47     17.17 o 
   2   6  11     2578.29     2524.97     33.72 o 
   3   6  11      110.08      110.86      7.25 o 
   4   6  11      222.77      229.99     12.74 o 
   5   6  11      499.12      484.31     13.91 o 
   6   6  11      225.86      217.61     11.19 o 
   7   6  11      348.68      344.15     14.12 o 
   8   6  11      170.04      163.37     11.32 o 
   9   6  11      281.33      312.68     15.18 o 
  10   6  11      147.12      133.02     11.93 o 
  11   6  11       27.24       12.61      9.29 o 
  12   6  11      164.34      159.29     15.36 o 
  13   6  11       18.16        4.94     11.91 o 
  14   6  11      163.61      143.56     18.93 o 
 -14   7  11       15.31       33.17     16.58 o 
 -13   7  11       80.27       83.10     16.12 o 
 -12   7  11      208.35      227.67     19.54 o 
 -11   7  11      245.41      238.07     17.48 o 
 -10   7  11        4.05       -3.11      8.28 o 
  -9   7  11      183.78      183.21     13.38 o 
  -8   7  11      293.03      316.31     16.89 o 
  -7   7  11      366.98      349.17     19.54 o 
  -6   7  11      393.05      387.75     14.62 o 
  -5   7  11     1104.42     1102.20     22.36 o 
  -4   7  11      132.90      139.37      8.45 o 
  -3   7  11     1214.73     1229.91     23.13 o 
  -2   7  11      498.05      514.46     12.97 o 
  -1   7  11      262.81      264.31      9.31 o 
   0   7  11     1311.02     1228.54     21.17 o 
   1   7  11      245.01      253.17      9.06 o 
   2   7  11      488.75      518.88     13.30 o 
   3   7  11     1231.86     1258.16     20.95 o 
   4   7  11      161.78      177.35     11.63 o 
   5   7  11     1056.27     1038.01     22.12 o 
   6   7  11      384.40      371.80     13.70 o 
   7   7  11      285.74      277.24     13.20 o 
   8   7  11      325.47      345.86     15.03 o 
   9   7  11      176.99      188.47     12.52 o 
  10   7  11        0.44       -6.37      8.25 o 
  11   7  11      239.04      231.18     17.26 o 
  12   7  11      202.88      211.71     20.43 o 
  13   7  11       80.80       67.19     14.30 o 
  14   7  11       23.18       27.37     14.92 o 
 -14   8  11      127.40      160.68     30.80 o 
 -13   8  11       23.02       -1.07     14.45 o 
 -12   8  11      200.36      217.64     19.08 o 
 -11   8  11       32.34       33.04     12.06 o 
 -10   8  11       24.16        5.67      9.07 o 
  -9   8  11      148.72      159.15     24.07 o 
  -8   8  11        6.59        9.05      8.40 o 
  -7   8  11      231.80      226.54     13.29 o 
  -6   8  11      147.22      153.60      9.84 o 
  -5   8  11      632.25      623.75     17.22 o 
  -4   8  11       25.18       18.05      6.11 o 
  -3   8  11       34.75       30.51      5.92 o 
  -2   8  11     1444.54     1427.56     25.85 o 
  -1   8  11      476.72      529.90     13.46 o 
   0   8  11      806.84      809.88     16.98 o 
   1   8  11      476.52      530.07     12.55 o 
   2   8  11     1624.61     1606.45     24.75 o 
   3   8  11       47.64       47.08      5.97 o 
   4   8  11        5.83        3.39      5.07 o 
   5   8  11      570.97      565.54     16.57 o 
   6   8  11      147.32      138.92     10.12 o 
   7   8  11      222.59      245.88     12.99 o 
   8   8  11        9.19        3.15      7.74 o 
   9   8  11      137.22      144.78     11.55 o 
  10   8  11       37.87       39.04     10.18 o 
  11   8  11       37.46       25.25     11.12 o 
  12   8  11      180.84      162.61     16.07 o 
  13   8  11       24.34       23.33     12.70 o 
  14   8  11      127.22      139.02     19.67 o 
 -13   9  11       49.21       56.50     19.24 o 
 -12   9  11      251.01      261.69     33.08 o 
 -11   9  11      163.30      188.68     25.84 o 
 -10   9  11      125.45      152.25     16.14 o 
  -9   9  11      229.75      222.58     17.08 o 
  -8   9  11      381.91      328.05     17.30 o 
  -7   9  11      269.79      272.88     13.64 o 
  -6   9  11       26.32       27.14      6.62 o 
  -5   9  11      812.71      779.97     18.71 o 
  -4   9  11      100.61       99.22      8.29 o 
  -3   9  11      401.88      386.53     18.82 o 
  -2   9  11      376.77      377.44     13.08 o 
  -1   9  11      329.41      344.05     12.46 o 
   0   9  11        3.31        4.07      5.11 o 
   1   9  11      341.51      376.12     15.37 o 
   2   9  11      347.25      366.04     11.83 o 
   3   9  11      351.75      342.80     10.32 o 
   4   9  11      110.02      108.30      7.79 o 
   5   9  11      778.05      742.34     18.16 o 
   6   9  11       34.05       26.63      7.38 o 
   7   9  11      294.82      271.34     14.02 o 
   8   9  11      354.67      354.54     15.97 o 
   9   9  11      285.59      261.75     14.15 o 
  10   9  11      119.54      132.59     12.65 o 
  11   9  11      163.18      152.18     15.10 o 
  12   9  11      243.25      225.49     17.07 o 
  13   9  11       46.42       34.59     14.04 o 
 -13  10  11       97.17       91.29     24.74 o 
 -12  10  11      137.95      138.71     25.63 o 
 -11  10  11       32.49       49.17     18.54 o 
 -10  10  11       94.70      117.02     15.70 o 
  -9  10  11      107.64      113.43     19.29 o 
  -8  10  11       55.05       55.19     12.00 o 
  -7  10  11        5.19       -2.71      7.09 o 
  -6  10  11      461.13      481.94     16.17 o 
  -5  10  11      306.43      311.09     13.82 o 
  -4  10  11      111.88      110.28      9.46 o 
  -3  10  11       87.45       71.21      7.96 o 
  -2  10  11      905.24      914.73     21.64 o 
  -1  10  11      119.90      131.49      9.17 o 
   0  10  11      921.02      970.88     21.38 o 
   1  10  11       93.22       93.33      8.77 o 
   2  10  11      917.78      947.27     19.58 o 
   3  10  11      119.10      115.36      6.97 o 
   4  10  11       88.63       76.07      6.65 o 
   5  10  11      351.48      368.94     14.64 o 
   6  10  11      415.19      435.64     15.11 o 
   7  10  11        5.91       -5.61      6.47 o 
   8  10  11       69.20       55.34      8.87 o 
   9  10  11       97.48      109.08     10.59 o 
  10  10  11       68.55       45.09     10.37 o 
  11  10  11       35.19       24.16     10.89 o 
  12  10  11      140.57      129.44     15.38 o 
  13  10  11      109.31      118.67     17.73 o 
 -13  11  11       83.75       87.49     25.14 o 
 -12  11  11       18.76       57.38     20.47 o 
 -11  11  11      160.26      191.56     24.71 o 
 -10  11  11       49.31       53.01     17.25 o 
  -9  11  11       91.91       72.89     17.40 o 
  -8  11  11      187.66      215.91     21.64 o 
  -7  11  11       21.39       35.99     10.67 o 
  -6  11  11      280.21      247.66     16.99 o 
  -5  11  11      481.71      523.63     21.55 o 
  -4  11  11      172.77      154.21     12.30 o 
  -3  11  11      719.23      722.68     23.86 o 
  -2  11  11      372.07      355.58     13.54 o 
  -1  11  11      602.28      634.01     17.65 o 
   0  11  11       45.21       38.67      6.15 o 
   1  11  11      601.42      620.13     18.08 o 
   2  11  11      331.85      326.65     12.00 o 
   3  11  11      693.49      724.02     17.07 o 
   4  11  11      135.20      143.23     10.83 o 
   5  11  11      447.05      437.78     14.73 o 
   6  11  11      335.15      342.21     13.78 o 
   7  11  11       52.60       47.86      8.26 o 
   8  11  11      192.25      177.40     11.83 o 
   9  11  11      121.44      106.67     11.36 o 
  10  11  11       55.34       58.74     10.96 o 
  11  11  11      173.00      185.64     15.30 o 
  12  11  11       15.04       12.68     11.98 o 
  13  11  11       80.77       71.74     16.40 o 
 -12  12  11       26.85       48.49     19.54 o 
 -11  12  11      110.55       99.58     21.22 o 
 -10  12  11       22.50        9.45     15.19 o 
  -9  12  11      161.77      127.40     19.73 o 
  -8  12  11       65.25       60.66     14.51 o 
  -7  12  11      111.11      106.06     13.90 o 
  -6  12  11      180.61      208.35     16.46 o 
  -5  12  11      243.63      222.48     16.53 o 
  -4  12  11       50.33       54.65     10.77 o 
  -3  12  11      190.71      208.98     16.12 o 
  -2  12  11      720.51      758.00     22.91 o 
  -1  12  11      370.24      353.58     13.52 o 
   0  12  11      435.69      437.08     15.03 o 
   1  12  11      302.73      282.66     13.16 o 
   2  12  11      752.33      771.58     17.79 o 
   3  12  11      222.17      214.99     10.71 o 
   4  12  11       69.39       75.10      8.18 o 
   5  12  11      246.44      246.21     13.73 o 
   6  12  11      163.51      178.67     12.23 o 
   7  12  11      103.82       94.34     10.39 o 
   8  12  11       78.02       64.67     10.49 o 
   9  12  11      160.49      145.78     15.93 o 
  10  12  11       15.65       13.49     10.29 o 
  11  12  11       99.59       94.66     14.23 o 
  12  12  11       28.60       14.15     14.85 o 
 -11  13  11       86.36       59.65     22.02 o 
 -10  13  11      136.10      120.01     21.23 o 
  -9  13  11       74.62       72.37     18.01 o 
  -8  13  11      321.57      328.52     24.35 o 
  -7  13  11        6.55        6.28     10.39 o 
  -6  13  11      598.86      601.86     28.80 o 
  -5  13  11      114.27      105.99     13.45 o 
  -4  13  11      454.23      460.83     21.05 o 
  -3  13  11      354.89      354.64     18.32 o 
  -2  13  11      232.58      234.53     15.30 o 
  -1  13  11      480.65      462.18     21.34 o 
   0  13  11      569.78      557.48     16.81 o 
   1  13  11      489.94      463.01     17.75 o 
   2  13  11      219.44      232.01     11.99 o 
   3  13  11      312.56      313.54     16.82 o 
   4  13  11      376.71      386.98     13.88 o 
   5  13  11      102.48       98.47      9.31 o 
   6  13  11      643.37      668.15     24.40 o 
   7  13  11        3.22        1.02      7.17 o 
   8  13  11      344.88      379.84     17.84 o 
   9  13  11       73.05       68.10     11.72 o 
  10  13  11      145.32      145.04     14.54 o 
  11  13  11      106.17       80.92     15.65 o 
 -11  14  11       73.29       56.43     25.17 o 
 -10  14  11        0.31       -4.59     15.36 o 
  -9  14  11      187.26      225.49     24.54 o 
  -8  14  11        9.18        1.12     11.65 o 
  -7  14  11      108.12      117.61     15.70 o 
  -6  14  11       32.97       33.58     11.55 o 
  -5  14  11      267.68      259.19     18.65 o 
  -4  14  11       43.80       37.05     10.67 o 
  -3  14  11      303.28      344.58     18.52 o 
  -2  14  11      722.99      704.05     24.46 o 
  -1  14  11      373.33      374.92     17.87 o 
   0  14  11      123.48      109.55     13.20 o 
   1  14  11      365.40      371.34     21.63 o 
   2  14  11      702.24      704.80     19.42 o 
   3  14  11      372.99      378.64     14.35 o 
   4  14  11       56.67       50.09      6.99 o 
   5  14  11      286.88      275.16     16.91 o 
   6  14  11       21.24       15.31      7.76 o 
   7  14  11      109.34      121.87     12.93 o 
   8  14  11       13.85        0.75      8.81 o 
   9  14  11      186.40      173.56     15.92 o 
  10  14  11        0.29       -0.28     11.04 o 
  11  14  11       69.33       48.78     21.77 o 
 -10  15  11       76.17       81.67     22.95 o 
  -9  15  11      140.17      168.71     23.53 o 
  -8  15  11      228.24      264.96     21.13 o 
  -7  15  11       18.22       18.07     12.39 o 
  -6  15  11      149.73      130.34     15.42 o 
  -5  15  11       58.94       72.39     12.92 o 
  -4  15  11       88.40       80.10     12.59 o 
  -3  15  11       24.77       30.33     10.48 o 
  -2  15  11      175.21      188.53     19.04 o 
  -1  15  11       83.59       77.66     10.91 o 
   0  15  11       52.79       36.52     10.10 o 
   1  15  11       67.35       62.22     11.45 o 
   2  15  11      172.22      160.62     26.23 o 
   3  15  11       14.05       13.11      6.76 o 
   4  15  11       52.13       38.15      6.77 o 
   5  15  11       67.54       61.16     10.69 o 
   6  15  11      185.36      184.76     15.67 o 
   7  15  11       14.27       34.29      9.55 o 
   8  15  11      238.01      228.57     18.10 o 
   9  15  11      131.38      116.10     15.42 o 
  10  15  11       82.54       94.99     18.63 o 
  -9  16  11      141.49      155.59     22.90 o 
  -8  16  11      150.03      141.85     18.27 o 
  -7  16  11       12.90       30.15     13.24 o 
  -6  16  11        4.54       -7.40     10.84 o 
  -5  16  11      138.81      135.70     15.66 o 
  -4  16  11       98.75       89.25     13.61 o 
  -3  16  11      160.80      161.82     15.09 o 
  -2  16  11      421.48      393.19     21.92 o 
  -1  16  11      246.10      220.87     19.39 o 
   0  16  11        0.04       -5.53      8.59 o 
   1  16  11      230.99      245.25     17.69 o 
   2  16  11      423.55      425.40     32.07 o 
   3  16  11      176.68      180.85     16.15 o 
   4  16  11       87.43      139.46     19.41 o 
   5  16  11      138.88      150.55     17.14 o 
   6  16  11        1.35        8.77     16.83 o 
   7  16  11       13.55        2.62     10.00 o 
   8  16  11      167.86      162.22     17.01 o 
   9  16  11      126.97      123.88     30.69 o 
  -8  17  11      256.01      248.13     31.37 o 
  -7  17  11       64.49       62.52     15.45 o 
  -6  17  11      213.81      204.96     18.73 o 
  -5  17  11       75.12       94.43     14.54 o 
  -4  17  11       72.05       80.63     13.73 o 
  -3  17  11       16.07       10.63     10.66 o 
  -2  17  11      103.16       97.95     14.75 o 
  -1  17  11       58.99       39.93     12.26 o 
   0  17  11        0.35        1.62      8.81 o 
   1  17  11       52.63       47.33     11.18 o 
   2  17  11       86.04       61.70     11.05 o 
   3  17  11       19.67        8.91      6.91 o 
   4  17  11      104.82      129.33     23.92 o 
   5  17  11       68.46       71.69     20.89 o 
   6  17  11      236.13      236.15     17.90 o 
   7  17  11       71.98       61.28     14.18 o 
   8  17  11      234.41      196.37     22.52 o 
  -7  18  11       29.96       18.94     14.82 o 
  -6  18  11       24.14       28.13     14.73 o 
  -5  18  11      113.63      118.10     16.01 o 
  -4  18  11       76.99       93.94     14.63 o 
  -3  18  11      138.87      110.87     16.49 o 
  -2  18  11       93.53       85.85     15.23 o 
  -1  18  11      178.79      176.95     17.11 o 
   0  18  11       25.90       23.46     10.51 o 
   1  18  11      162.20      184.18     18.40 o 
   2  18  11      108.22       68.70     13.30 o 
   3  18  11      128.46      122.46     26.70 o 
   4  18  11       63.83      105.79     23.33 o 
   5  18  11      123.75      101.74     24.18 o 
   6  18  11       26.20       44.13     27.46 o 
   7  18  11       35.72       13.44     12.34 o 
  -5  19  11       74.54       62.73     15.15 o 
  -4  19  11       64.95       82.14     15.50 o 
  -3  19  11       53.09       50.91     16.50 o 
  -2  19  11       14.62       11.29     12.92 o 
  -1  19  11       61.86       50.98     15.02 o 
   0  19  11        0.29       -1.62     11.28 o 
   1  19  11       61.15       64.06     14.15 o 
   2  19  11       21.50       16.48     11.65 o 
   3  19  11       63.39       49.66     11.78 o 
   4  19  11       87.85      161.93     47.37 o 
   5  19  11       70.47      120.31     33.38 o 
  -3  20  11       45.57       56.10     20.41 o 
  -2  20  11       95.45       71.36     26.32 o 
  -1  20  11       78.02       52.40     29.66 o 
   0  20  11      205.29      204.40     22.74 o 
   1  20  11       72.54       96.24     45.40 o 
   2  20  11       97.75       67.22     15.37 o 
   3  20  11       34.18       19.72     14.21 o 
   0   0  12        5.21        9.09      5.10 o 
   1   0  12       16.22       10.55      3.65 o 
   2   0  12      735.23      704.23     13.39 o 
   3   0  12      119.99      125.58      6.75 o 
   4   0  12     2489.92     2361.30     33.13 o 
   5   0  12     1559.17     1443.37     24.39 o 
   6   0  12      749.63      784.33     17.79 o 
   7   0  12     2414.77     2378.80     35.53 o 
   8   0  12     1025.89     1027.57     21.80 o 
   9   0  12      129.60      109.01     10.71 o 
  10   0  12      414.49      436.60     17.70 o 
  11   0  12        2.25       -0.80      8.13 o 
  12   0  12        3.66        6.98     10.94 o 
  13   0  12       21.55       31.34     13.03 o 
  14   0  12      129.73      130.14     19.87 o 
  15   0  12        1.41        6.54     18.24 o 
 -15   1  12       62.73       74.54     22.25 o 
 -14   1  12      192.98      202.10     21.58 o 
 -13   1  12       29.50       15.30     13.32 o 
 -12   1  12      111.57      116.53     15.13 o 
 -11   1  12      200.44      205.16     14.11 o 
 -10   1  12      522.76      573.58     18.75 o 
  -9   1  12      460.34      463.38     16.48 o 
  -8   1  12       78.42       85.98      8.67 o 
  -7   1  12     1989.97     1910.73     32.04 o 
  -6   1  12      575.30      582.20     15.33 o 
  -5   1  12      101.50      116.90      7.82 o 
  -4   1  12      543.77      514.08     12.90 o 
  -3   1  12      135.55      141.90      7.66 o 
  -2   1  12     1258.07     1251.91     18.35 o 
  -1   1  12     1678.98     1678.82     22.67 o 
   0   1  12     2614.09     2562.41     30.57 o 
   1   1  12     1692.15     1695.17     22.49 o 
   2   1  12     1123.53     1101.35     18.21 o 
   3   1  12      184.88      187.31      8.20 o 
   4   1  12      546.35      494.69     13.11 o 
   5   1  12      165.11      188.68      9.18 o 
   6   1  12      603.24      608.64     15.53 o 
   7   1  12     1960.37     1951.42     32.44 o 
   8   1  12       73.59       66.22      8.61 o 
   9   1  12      467.17      465.04     16.72 o 
  10   1  12      574.20      576.96     19.94 o 
  11   1  12      201.54      180.73     14.70 o 
  12   1  12      125.57      110.60     15.56 o 
  13   1  12       29.58       27.01     14.25 o 
  14   1  12      179.87      212.67     22.85 o 
  15   1  12       66.68       72.14     21.96 o 
 -15   2  12       30.84        1.39     26.07 o 
 -14   2  12      127.88      137.23     19.38 o 
 -13   2  12        1.60        2.79     12.36 o 
 -12   2  12       99.54       93.33     13.75 o 
 -11   2  12       31.71       39.32      9.19 o 
 -10   2  12      350.75      355.43     17.61 o 
  -9   2  12      317.42      296.10     13.87 o 
  -8   2  12      369.91      399.25     16.49 o 
  -7   2  12     1551.14     1525.45     27.69 o 
  -6   2  12     1008.30     1004.29     20.92 o 
  -5   2  12      106.94      109.20      7.69 o 
  -4   2  12     1091.69     1069.68     17.80 o 
  -3   2  12      877.12      808.28     14.93 o 
  -2   2  12      187.89      187.78      7.29 o 
  -1   2  12      154.69      164.70      7.00 o 
   0   2  12      323.20      350.95     10.80 o 
   1   2  12      128.51      112.01      6.90 o 
   2   2  12      136.78      140.77      7.34 o 
   3   2  12      988.57      927.02     16.75 o 
   4   2  12     1124.84     1121.35     19.31 o 
   5   2  12      110.94      122.90      7.87 o 
   6   2  12      988.31      984.36     21.14 o 
   7   2  12     1549.95     1562.57     28.20 o 
   8   2  12      415.74      427.21     16.11 o 
   9   2  12      270.16      268.60     15.12 o 
  10   2  12      396.62      431.14     19.49 o 
  11   2  12       18.01       15.64     10.52 o 
  12   2  12      105.36       98.29     14.94 o 
  13   2  12        4.38       23.70     13.14 o 
  14   2  12      129.81      132.05     19.58 o 
  15   2  12       28.92       58.90     29.23 o 
 -14   3  12      118.92      111.49     17.97 o 
 -13   3  12       72.82       58.46     13.10 o 
 -12   3  12       37.80       29.13     10.72 o 
 -11   3  12       26.11       21.01      8.85 o 
 -10   3  12      594.58      601.19     20.36 o 
  -9   3  12       72.21       77.20      9.18 o 
  -8   3  12      166.26      165.46     10.70 o 
  -7   3  12     1730.16     1726.49     30.82 o 
  -6   3  12      333.21      325.28     12.34 o 
  -5   3  12      257.46      270.68     11.12 o 
  -4   3  12      898.45      890.07     16.88 o 
  -3   3  12      423.17      414.47     11.01 o 
  -2   3  12     1071.86      998.41     16.70 o 
  -1   3  12     1773.20     1778.80     26.36 o 
   0   3  12      127.85      136.13      7.35 o 
   1   3  12     1761.67     1779.18     26.42 o 
   2   3  12      953.68      879.58     16.81 o 
   3   3  12      334.42      320.02     10.43 o 
   4   3  12      850.26      837.58     18.25 o 
   5   3  12      342.12      354.53     12.41 o 
   6   3  12      405.88      402.16     18.13 o 
   7   3  12     1719.57     1680.52     31.35 o 
   8   3  12      122.37      117.00     10.45 o 
   9   3  12       42.66       46.56      9.24 o 
  10   3  12      648.25      682.16     21.74 o 
  11   3  12       42.41       39.07     10.22 o 
  12   3  12       50.81       44.30     12.77 o 
  13   3  12       68.71       43.00     14.40 o 
  14   3  12      102.16       91.03     17.51 o 
 -14   4  12       73.03       76.91     18.77 o 
 -13   4  12       32.86       27.97     13.00 o 
 -12   4  12      143.00      179.43     15.37 o 
 -11   4  12      224.01      205.50     15.28 o 
 -10   4  12       30.94       27.68      8.63 o 
  -9   4  12      302.94      280.93     14.21 o 
  -8   4  12       22.35       17.57      6.99 o 
  -7   4  12      198.02      203.27     10.63 o 
  -6   4  12      832.46      815.72     18.48 o 
  -5   4  12       49.84       38.97      5.89 o 
  -4   4  12      356.13      379.70     11.22 o 
  -3   4  12      892.15      857.35     16.46 o 
  -2   4  12       81.89       77.73      6.06 o 
  -1   4  12      154.69      167.32      8.10 o 
   0   4  12      911.44      859.48     17.43 o 
   1   4  12       86.46       87.85      6.71 o 
   2   4  12       77.57       70.69      6.68 o 
   3   4  12      924.92      875.47     17.37 o 
   4   4  12      401.49      423.38     12.94 o 
   5   4  12       24.23       13.32      5.79 o 
   6   4  12      824.42      789.35     18.84 o 
   7   4  12      185.38      193.11     11.36 o 
   8   4  12       17.47       14.46      7.74 o 
   9   4  12      309.86      295.39     15.05 o 
  10   4  12       41.19       31.62      9.18 o 
  11   4  12      219.38      183.35     14.24 o 
  12   4  12      166.52      177.43     16.81 o 
  13   4  12       31.94       15.33     13.66 o 
  14   4  12       69.85       59.11     16.76 o 
 -14   5  12       12.66       -3.72     14.13 o 
 -13   5  12       84.93       79.27     18.19 o 
 -12   5  12       20.55       16.56     11.52 o 
 -11   5  12       30.32       23.41      9.32 o 
 -10   5  12      437.86      500.90     19.62 o 
  -9   5  12       13.89        8.62      7.22 o 
  -8   5  12      232.73      270.65     13.19 o 
  -7   5  12     1582.10     1576.58     27.85 o 
  -6   5  12      692.02      667.40     16.80 o 
  -5   5  12      219.81      192.10      8.92 o 
  -4   5  12     1605.68     1634.08     25.91 o 
  -3   5  12      935.46      947.53     18.00 o 
  -2   5  12       71.43       69.39      6.47 o 
  -1   5  12      785.96      781.73     16.70 o 
   0   5  12       25.75       22.45      5.12 o 
   1   5  12      713.62      729.56     15.60 o 
   2   5  12       35.09       31.38      5.36 o 
   3   5  12      789.63      821.26     17.22 o 
   4   5  12     1601.31     1661.71     27.60 o 
   5   5  12      243.07      233.36     10.74 o 
   6   5  12      766.88      764.13     18.36 o 
   7   5  12     1610.22     1590.53     30.41 o 
   8   5  12      162.06      180.72     12.81 o 
   9   5  12        6.14        4.97      7.75 o 
  10   5  12      408.64      419.07     18.20 o 
  11   5  12       48.66       41.85     10.72 o 
  12   5  12       28.32       22.71     11.87 o 
  13   5  12       78.96       81.36     20.34 o 
  14   5  12        9.87        9.36     15.56 o 
 -14   6  12       58.29       34.22     16.88 o 
 -13   6  12      163.35      151.27     17.33 o 
 -12   6  12       84.91       80.66     14.03 o 
 -11   6  12      275.75      289.48     16.01 o 
 -10   6  12      231.40      228.26     13.86 o 
  -9   6  12      143.26      150.92     11.45 o 
  -8   6  12        5.55       -5.85      5.85 o 
  -7   6  12       34.37       25.12      6.67 o 
  -6   6  12      197.66      198.45     10.48 o 
  -5   6  12      230.16      224.65      9.94 o 
  -4   6  12     1255.69     1290.82     21.21 o 
  -3   6  12      993.18     1036.62     21.02 o 
  -2   6  12      718.78      737.37     16.45 o 
  -1   6  12     1721.76     1735.76     26.03 o 
   0   6  12      286.68      265.61     10.84 o 
   1   6  12     1667.92     1657.77     25.93 o 
   2   6  12      697.82      688.91     16.19 o 
   3   6  12     1049.97     1072.34     19.64 o 
   4   6  12     1241.34     1248.17     23.24 o 
   5   6  12      192.78      196.17     10.37 o 
   6   6  12      146.98      134.36      9.98 o 
   7   6  12       29.22       29.63      7.49 o 
   8   6  12        1.36       -7.12      7.12 o 
   9   6  12      184.78      188.54     13.26 o 
  10   6  12      208.72      210.72     14.29 o 
  11   6  12      318.34      328.65     17.88 o 
  12   6  12       79.52       75.26     13.92 o 
  13   6  12      164.12      170.60     17.99 o 
  14   6  12       58.02       59.59     20.65 o 
 -14   7  12        2.90       -0.13     15.57 o 
 -13   7  12       17.85        9.81     13.66 o 
 -12   7  12        2.50       10.94     11.37 o 
 -11   7  12       41.19       41.67     11.92 o 
 -10   7  12      177.05      179.33     15.38 o 
  -9   7  12       88.97      131.84     12.78 o 
  -8   7  12       82.97       74.43     10.32 o 
  -7   7  12      297.02      276.58     15.01 o 
  -6   7  12      595.49      614.04     18.66 o 
  -5   7  12      112.86      111.72      9.38 o 
  -4   7  12     1244.77     1237.39     24.34 o 
  -3   7  12      738.98      775.47     18.23 o 
  -2   7  12      144.73      137.67      9.30 o 
  -1   7  12      476.19      483.71     13.19 o 
   0   7  12        3.80        1.93      4.66 o 
   1   7  12      483.67      494.68     12.94 o 
   2   7  12      193.38      211.87      9.69 o 
   3   7  12      669.84      695.43     15.72 o 
   4   7  12     1233.82     1248.04     24.42 o 
   5   7  12      140.12      141.38      9.70 o 
   6   7  12      601.15      583.95     17.40 o 
   7   7  12      291.29      307.37     14.13 o 
   8   7  12       66.26       68.04      9.09 o 
   9   7  12      105.64      108.72     11.72 o 
  10   7  12      172.31      157.11     13.92 o 
  11   7  12       35.65       34.11     11.83 o 
  12   7  12        4.47        6.78     11.69 o 
  13   7  12       15.85        5.96     12.80 o 
  14   7  12        4.27        1.62     15.47 o 
 -13   8  12      168.96      220.97     23.44 o 
 -12   8  12      109.32       82.17     17.34 o 
 -11   8  12      219.76      250.63     19.73 o 
 -10   8  12      570.18      599.16     26.15 o 
  -9   8  12      149.88      153.18     14.22 o 
  -8   8  12       32.75       36.70     10.36 o 
  -7   8  12       41.87       28.19      8.51 o 
  -6   8  12       49.63       44.19      8.55 o 
  -5   8  12      327.43      358.90     13.72 o 
  -4   8  12      726.33      741.81     19.23 o 
  -3   8  12      846.67      828.11     20.14 o 
  -2   8  12      390.14      374.63     13.04 o 
  -1   8  12     1334.40     1327.40     24.61 o 
   0   8  12      603.42      626.31     15.63 o 
   1   8  12     1373.02     1400.46     31.21 o 
   2   8  12      377.68      368.40     12.62 o 
   3   8  12      815.58      833.10     18.45 o 
   4   8  12      692.84      690.56     21.68 o 
   5   8  12      313.39      349.78     14.04 o 
   6   8  12       33.45       22.19      7.35 o 
   7   8  12       46.38       40.57      8.32 o 
   8   8  12       40.25       53.44      9.25 o 
   9   8  12      153.64      153.55     12.07 o 
  10   8  12      594.90      604.89     22.46 o 
  11   8  12      223.11      237.39     17.63 o 
  12   8  12      104.26       98.29     15.19 o 
  13   8  12      171.92      176.95     19.42 o 
 -13   9  12       18.94        9.52     20.05 o 
 -12   9  12        3.77       -2.60     18.29 o 
 -11   9  12       79.73       79.21     20.85 o 
 -10   9  12      207.54      222.89     18.97 o 
  -9   9  12       29.90       18.23     11.19 o 
  -8   9  12       29.77       16.68      9.03 o 
  -7   9  12      116.42      117.76     10.44 o 
  -6   9  12      391.91      382.74     16.44 o 
  -5   9  12       60.69       52.57      8.01 o 
  -4   9  12      934.70      928.06     22.06 o 
  -3   9  12      420.88      418.18     16.49 o 
  -2   9  12      102.28      103.07      8.58 o 
  -1   9  12      250.86      257.43     12.35 o 
   0   9  12        0.49        1.06      5.55 o 
   1   9  12      297.75      300.20     11.72 o 
   2   9  12      135.16      146.96      9.04 o 
   3   9  12      407.58      409.07     13.43 o 
   4   9  12      944.08      965.22     19.71 o 
   5   9  12       46.15       47.14      9.38 o 
   6   9  12      378.48      361.46     14.90 o 
   7   9  12      112.09      112.57     10.40 o 
   8   9  12       47.21       33.21     10.14 o 
   9   9  12       39.96       54.52      9.74 o 
  10   9  12      212.51      203.91     16.21 o 
  11   9  12       63.89       70.45     13.43 o 
  12   9  12        1.84        3.96     11.93 o 
  13   9  12       24.30       10.89     14.53 o 
 -13  10  12       66.97       76.72     22.95 o 
 -12  10  12       92.28       89.79     23.67 o 
 -11  10  12      228.28      247.62     29.69 o 
 -10  10  12      200.69      191.72     24.00 o 
  -9  10  12      184.74      210.00     18.75 o 
  -8  10  12       23.11        8.87     10.11 o 
  -7  10  12       37.82       20.82      8.23 o 
  -6  10  12       20.38       20.95      8.05 o 
  -5  10  12      183.97      215.96     12.63 o 
  -4  10  12      551.31      550.78     17.51 o 
  -3  10  12      926.35      900.77     22.50 o 
  -2  10  12      383.49      366.08     14.67 o 
  -1  10  12      601.51      621.42     23.41 o 
   0  10  12      463.66      485.68     15.53 o 
   1  10  12      638.84      674.67     19.62 o 
   2  10  12      363.93      378.80     14.57 o 
   3  10  12      928.53      941.40     28.44 o 
   4  10  12      512.83      498.48     14.84 o 
   5  10  12      194.39      209.27     11.31 o 
   6  10  12       25.74       11.73      7.18 o 
   7  10  12       30.07       20.61      7.77 o 
   8  10  12       45.59       41.96      8.93 o 
   9  10  12      159.11      155.77     12.97 o 
  10  10  12      223.94      219.73     15.26 o 
  11  10  12      214.56      192.09     16.53 o 
  12  10  12       81.93       86.11     14.37 o 
  13  10  12       60.04       41.73     15.61 o 
 -12  11  12       14.22       -8.85     20.91 o 
 -11  11  12       95.23      132.40     23.56 o 
 -10  11  12      349.53      350.23     29.47 o 
  -9  11  12       17.45       14.12     14.40 o 
  -8  11  12       17.35        4.20     13.29 o 
  -7  11  12      227.01      203.22     18.57 o 
  -6  11  12      175.88      170.49     15.21 o 
  -5  11  12      292.79      298.00     16.90 o 
  -4  11  12      715.85      736.52     23.94 o 
  -3  11  12      271.89      301.67     13.76 o 
  -2  11  12      138.97      152.24     10.95 o 
  -1  11  12      242.62      216.71     12.30 o 
   0  11  12       35.89       29.18      6.79 o 
   1  11  12      261.81      260.88     13.22 o 
   2  11  12      150.83      171.82     14.60 o 
   3  11  12      320.19      333.66     13.93 o 
   4  11  12      692.15      738.87     20.46 o 
   5  11  12      232.54      234.33     12.15 o 
   6  11  12      123.76      121.02     10.18 o 
   7  11  12      228.29      200.89     12.62 o 
   8  11  12       33.17       25.94      8.94 o 
   9  11  12       31.07       18.58      8.99 o 
  10  11  12      335.33      365.70     18.73 o 
  11  11  12       84.71       78.79     13.83 o 
  12  11  12       15.62        9.36     13.36 o 
 -12  12  12       34.40       59.52     22.16 o 
 -11  12  12       84.43       95.07     22.86 o 
 -10  12  12      106.70      101.05     21.28 o 
  -9  12  12       72.93       45.07     16.74 o 
  -8  12  12        1.38      -11.93     11.93 o 
  -7  12  12      184.15      186.85     16.78 o 
  -6  12  12      100.22      107.19     13.82 o 
  -5  12  12       55.66       62.42     11.98 o 
  -4  12  12      516.66      511.85     22.16 o 
  -3  12  12      622.61      634.19     23.55 o 
  -2  12  12      276.70      287.83     15.71 o 
  -1  12  12       80.14       76.86     10.20 o 
   0  12  12      508.06      506.59     17.60 o 
   1  12  12      115.93      108.16      8.96 o 
   2  12  12      327.22      343.68     15.02 o 
   3  12  12      590.73      591.51     20.13 o 
   4  12  12      488.17      526.82     19.37 o 
   5  12  12       82.27       69.85     10.16 o 
   6  12  12      114.39      102.51     13.49 o 
   7  12  12      192.47      178.79     13.55 o 
   8  12  12        2.00       -4.19      8.85 o 
   9  12  12       55.78       59.66     11.91 o 
  10  12  12      114.31      114.05     14.52 o 
  11  12  12       79.11       82.58     17.41 o 
  12  12  12       31.06       17.99     15.30 o 
 -11  13  12       23.97        7.63     18.06 o 
 -10  13  12      299.71      353.48     30.38 o 
  -9  13  12      115.72      108.16     19.85 o 
  -8  13  12       29.70       44.69     16.63 o 
  -7  13  12      283.71      300.46     20.54 o 
  -6  13  12      113.40      104.97     17.65 o 
  -5  13  12      164.15      151.90     14.92 o 
  -4  13  12      308.58      316.16     20.69 o 
  -3  13  12      146.68      154.05     15.16 o 
  -2  13  12       85.35       89.88     12.00 o 
  -1  13  12      408.96      369.87     18.27 o 
   0  13  12       37.37       32.19      7.92 o 
   1  13  12      398.89      376.67     15.52 o 
   2  13  12      117.47      126.39     11.55 o 
   3  13  12      184.60      167.75     12.21 o 
   4  13  12      335.06      330.06     16.15 o 
   5  13  12      121.12      105.92     11.17 o 
   6  13  12       91.69       94.89     11.00 o 
   7  13  12      261.21      295.19     16.88 o 
   8  13  12       42.07       21.89     10.01 o 
   9  13  12      137.93      142.36     14.18 o 
  10  13  12      292.09      283.61     18.38 o 
  11  13  12       25.74       20.70     13.84 o 
 -10  14  12      127.79      130.62     23.36 o 
  -9  14  12      124.67      101.55     21.13 o 
  -8  14  12       38.96       40.39     17.33 o 
  -7  14  12      158.38      183.05     17.85 o 
  -6  14  12      110.21       94.94     14.37 o 
  -5  14  12       74.96       47.69     12.46 o 
  -4  14  12      153.61      136.34     14.29 o 
  -3  14  12      186.68      165.79     15.06 o 
  -2  14  12      176.04      158.30     14.33 o 
  -1  14  12        8.28       -6.30      8.17 o 
   0  14  12      120.97      101.08     11.96 o 
   1  14  12       11.99       13.39      9.57 o 
   2  14  12      232.92      239.09     15.09 o 
   3  14  12      151.06      138.26     11.73 o 
   4  14  12      128.14      105.59     11.89 o 
   5  14  12       93.49       81.36     10.78 o 
   6  14  12      117.33      101.42     11.56 o 
   7  14  12      169.02      177.59     14.81 o 
   8  14  12       32.10       25.19     10.45 o 
   9  14  12      111.43       90.73     13.99 o 
  10  14  12      126.18      115.76     18.17 o 
  -9  15  12      141.34      128.24     22.92 o 
  -8  15  12        7.67       11.93     16.40 o 
  -7  15  12      112.86      109.58     16.27 o 
  -6  15  12       95.40       92.63     14.49 o 
  -5  15  12       30.01       15.44     11.24 o 
  -4  15  12       66.52       47.01     11.77 o 
  -3  15  12      257.61      283.91     18.55 o 
  -2  15  12      117.84      132.89     14.03 o 
  -1  15  12      130.55      132.78     13.29 o 
   0  15  12      466.74      433.85     24.50 o 
   1  15  12      124.56      113.89     14.39 o 
   2  15  12      126.02      141.22     14.89 o 
   3  15  12      295.94      287.91     23.01 o 
   4  15  12       85.79       85.97     10.55 o 
   5  15  12       20.75       16.08      8.42 o 
   6  15  12       86.23       77.17     10.96 o 
   7  15  12      130.52      129.31     12.81 o 
   8  15  12        9.72        8.51     10.07 o 
   9  15  12      171.77      172.49     20.76 o 
  -9  16  12       85.41      113.34     29.26 o 
  -8  16  12      108.45      103.11     29.62 o 
  -7  16  12      283.86      321.68     26.08 o 
  -6  16  12       99.71       60.31     14.42 o 
  -5  16  12      165.33      159.77     16.74 o 
  -4  16  12      141.79      150.62     16.04 o 
  -3  16  12       23.51       25.71     10.71 o 
  -2  16  12       34.78       29.31     10.70 o 
  -1  16  12       16.01        9.25     11.03 o 
   0  16  12       76.33       48.71     13.24 o 
   1  16  12       16.62       18.02     10.63 o 
   2  16  12       34.89       42.67     11.32 o 
   3  16  12       14.09        5.33     11.30 o 
   4  16  12      124.89      146.17     14.16 o 
   5  16  12      200.84      187.98     16.77 o 
   6  16  12      100.84       80.11     12.78 o 
   7  16  12      278.99      251.02     24.30 o 
   8  16  12      100.12      109.92     18.40 o 
   9  16  12       67.42       43.60     21.20 o 
  -7  17  12      192.75      193.94     21.12 o 
  -6  17  12       76.32       74.63     14.96 o 
  -5  17  12       61.02       31.16     13.23 o 
  -4  17  12       50.93       66.67     13.36 o 
  -3  17  12       36.30       26.41     11.31 o 
  -2  17  12      116.63      126.86     16.54 o 
  -1  17  12       95.41       80.28     14.31 o 
   0  17  12       84.75       98.66     14.93 o 
   1  17  12       93.92       83.65     13.54 o 
   2  17  12      113.89      108.57     13.95 o 
   3  17  12       35.11       27.87     10.58 o 
   4  17  12       50.06       46.14     20.45 o 
   5  17  12       53.13       55.36     17.13 o 
   6  17  12       85.81       78.12     19.10 o 
   7  17  12      199.97      226.48     22.13 o 
  -6  18  12      105.32      122.39     24.04 o 
  -5  18  12      136.53      132.80     18.45 o 
  -4  18  12      103.88      109.44     16.02 o 
  -3  18  12        1.75       12.24     13.65 o 
  -2  18  12       57.52       66.05     15.38 o 
  -1  18  12        7.60       -4.28     11.42 o 
   0  18  12       69.58       57.29     25.91 o 
   1  18  12       10.71      -10.72     17.81 o 
   2  18  12       73.55       53.89     13.61 o 
   3  18  12        5.76       -2.57     15.32 o 
   4  18  12      104.39      104.11     21.95 o 
   5  18  12      151.76      135.16     17.10 o 
   6  18  12      105.46       99.09     15.46 o 
  -4  19  12       71.75       76.04     16.22 o 
  -3  19  12        6.16       13.00     14.69 o 
  -2  19  12      118.09      117.95     18.53 o 
  -1  19  12      144.57      120.18     18.70 o 
   0  19  12      111.50      140.45     31.21 o 
   1  19  12      142.36      146.25     21.13 o 
   2  19  12      103.68       67.82     16.01 o 
   3  19  12        2.25       -9.34     11.31 o 
   4  19  12       70.12       62.23     14.90 o 
   1   0  13     3101.76     3032.34     35.64 o 
   2   0  13      419.54      375.84     11.36 o 
   3   0  13      560.85      497.13     15.29 o 
   4   0  13      181.57      198.17      9.20 o 
   5   0  13        0.59       16.03      5.77 o 
   6   0  13     1958.76     1999.79     31.56 o 
   7   0  13       40.73       38.62      7.31 o 
   8   0  13     1171.94     1118.64     27.30 o 
   9   0  13       15.92       11.11      8.01 o 
  10   0  13       88.15       66.43     10.32 o 
  11   0  13        5.99       13.83      9.58 o 
  12   0  13       51.78       21.25     14.11 o 
  13   0  13      119.94      100.33     18.09 o 
  14   0  13        1.91        0.55     16.42 o 
 -14   1  13       59.18       85.71     21.16 o 
 -13   1  13      148.01      151.26     19.27 o 
 -12   1  13       21.14       20.37     12.07 o 
 -11   1  13       69.37       47.42     10.91 o 
 -10   1  13      152.27      163.68     12.89 o 
  -9   1  13      973.75     1032.11     24.20 o 
  -8   1  13      221.55      203.41     11.87 o 
  -7   1  13       31.23       40.08      7.39 o 
  -6   1  13      336.27      310.18     13.07 o 
  -5   1  13     1280.47     1274.50     23.39 o 
  -4   1  13        4.81        4.56      4.71 o 
  -3   1  13      347.99      363.58     10.94 o 
  -2   1  13      172.45      148.47      7.29 o 
  -1   1  13      693.25      702.19     13.77 o 
   0   1  13       52.01       48.28      5.46 o 
   1   1  13      578.19      597.21     14.73 o 
   2   1  13      144.78      130.02      7.89 o 
   3   1  13      332.00      357.04     11.14 o 
   4   1  13        9.19        7.51      4.95 o 
   5   1  13     1286.04     1315.97     23.52 o 
   6   1  13      326.68      326.47     12.62 o 
   7   1  13       29.48       12.69      6.40 o 
   8   1  13      224.37      207.03     12.02 o 
   9   1  13      979.52     1021.96     27.07 o 
  10   1  13      137.28      140.40     13.28 o 
  11   1  13       95.01       71.39     14.27 o 
  12   1  13       22.28       27.86     12.48 o 
  13   1  13      163.14      203.95     21.35 o 
  14   1  13       60.99       97.54     26.49 o 
 -14   2  13        9.21        3.05     16.11 o 
 -13   2  13       57.54       46.56     15.13 o 
 -12   2  13      130.01      116.71     15.19 o 
 -11   2  13       79.43      105.68     13.01 o 
 -10   2  13       53.90       47.21      9.33 o 
  -9   2  13      126.73      145.11     11.44 o 
  -8   2  13     1034.56     1017.13     23.86 o 
  -7   2  13       29.61       25.90      7.19 o 
  -6   2  13     1747.19     1846.11     32.62 o 
  -5   2  13      138.36      156.94     10.59 o 
  -4   2  13      313.57      297.60     11.28 o 
  -3   2  13      712.26      693.25     15.57 o 
  -2   2  13      169.24      161.89      7.80 o 
  -1   2  13     1781.33     1701.62     25.28 o 
   0   2  13     1619.13     1620.56     25.54 o 
   1   2  13     1739.04     1665.43     26.17 o 
   2   2  13      149.46      155.67      8.05 o 
   3   2  13      634.87      602.19     14.32 o 
   4   2  13      448.92      431.33     12.82 o 
   5   2  13      134.18      138.40      9.79 o 
   6   2  13     1745.30     1857.69     33.33 o 
   7   2  13       49.63       40.96      8.00 o 
   8   2  13      954.70      903.99     23.55 o 
   9   2  13      133.05      138.92     11.81 o 
  10   2  13       56.43       48.73     11.65 o 
  11   2  13       90.61       70.64     13.94 o 
  12   2  13      143.02      118.67     16.58 o 
  13   2  13       53.36       34.32     14.92 o 
  14   2  13        9.66       20.04     17.05 o 
 -14   3  13       40.08       23.71     17.87 o 
 -13   3  13       68.68       35.35     13.66 o 
 -12   3  13       52.21       37.03     11.84 o 
 -11   3  13      149.98      158.36     14.61 o 
 -10   3  13      104.35      110.24     11.29 o 
  -9   3  13      440.55      453.91     17.28 o 
  -8   3  13       36.80       37.29      7.87 o 
  -7   3  13      277.23      251.92     14.08 o 
  -6   3  13      163.84      151.40      9.91 o 
  -5   3  13     1043.06     1042.87     20.57 o 
  -4   3  13       21.67       22.47      5.36 o 
  -3   3  13      139.35      145.95      8.62 o 
  -2   3  13     2307.67     2227.40     29.41 o 
  -1   3  13     2484.00     2462.45     33.87 o 
   0   3  13      249.77      262.50     10.28 o 
   1   3  13     2408.72     2380.58     33.64 o 
   2   3  13     2174.25     2140.54     30.16 o 
   3   3  13       74.33       74.09      6.80 o 
   4   3  13       35.98       30.31      5.90 o 
   5   3  13     1068.09     1034.28     22.96 o 
   6   3  13      153.90      128.65     10.08 o 
   7   3  13      268.75      274.14     14.95 o 
   8   3  13       40.17       29.22      8.26 o 
   9   3  13      455.15      472.25     19.33 o 
  10   3  13       84.54       73.53     11.74 o 
  11   3  13      195.55      195.30     16.61 o 
  12   3  13       70.78       87.75     15.70 o 
  13   3  13       78.20       53.68     15.45 o 
  14   3  13       45.48       50.05     17.98 o 
 -14   4  13        5.42       23.95     19.72 o 
 -13   4  13        0.21       -5.11     11.64 o 
 -12   4  13       67.93       55.63     13.58 o 
 -11   4  13      175.26      156.47     14.31 o 
 -10   4  13        3.45        3.15      7.64 o 
  -9   4  13      359.96      374.81     16.07 o 
  -8   4  13      946.93      972.32     23.11 o 
  -7   4  13      169.07      194.58     16.16 o 
  -6   4  13     1222.01     1222.70     23.91 o 
  -5   4  13      953.76      997.42     20.15 o 
  -4   4  13      145.28      136.82      7.97 o 
  -3   4  13      804.75      789.21     16.58 o 
  -2   4  13      145.19      157.43      8.10 o 
  -1   4  13        9.42       12.11      5.00 o 
   0   4  13      436.82      446.06     13.27 o 
   1   4  13        3.16        2.29      4.69 o 
   2   4  13      145.60      126.45      7.92 o 
   3   4  13      681.10      678.09     16.18 o 
   4   4  13      138.98      127.56      8.42 o 
   5   4  13     1015.19     1062.38     22.00 o 
   6   4  13     1220.62     1199.73     25.72 o 
   7   4  13      127.90      121.94     10.25 o 
   8   4  13      911.39      928.25     25.45 o 
   9   4  13      317.11      314.89     16.84 o 
  10   4  13        0.01       -0.97      8.71 o 
  11   4  13      199.35      196.21     15.12 o 
  12   4  13       80.80       78.01     15.48 o 
  13   4  13        0.68       -9.72     13.05 o 
  14   4  13        3.88        9.16     16.45 o 
 -14   5  13       45.37       46.60     16.41 o 
 -13   5  13       83.10       66.94     14.76 o 
 -12   5  13      215.09      260.89     19.66 o 
 -11   5  13       15.19        1.58      9.87 o 
 -10   5  13      105.59      109.56     13.19 o 
  -9   5  13      283.42      277.28     15.29 o 
  -8   5  13       16.05       22.80      7.43 o 
  -7   5  13       30.96       15.51      6.71 o 
  -6   5  13      303.90      293.76     11.72 o 
  -5   5  13      733.96      717.40     16.06 o 
  -4   5  13       10.33        5.47      5.32 o 
  -3   5  13       68.13       66.58      6.89 o 
  -2   5  13     1912.82     1938.61     30.29 o 
  -1   5  13      780.14      768.50     17.21 o 
   0   5  13     1341.68     1352.81     23.97 o 
   1   5  13      721.27      710.70     16.19 o 
   2   5  13     1791.15     1825.43     28.65 o 
   3   5  13       57.97       58.95      6.52 o 
   4   5  13        9.49       14.37      5.46 o 
   5   5  13      723.04      698.06     18.01 o 
   6   5  13      304.04      292.51     13.02 o 
   7   5  13       23.11       10.71      7.50 o 
   8   5  13        9.44       25.42      8.47 o 
   9   5  13      299.49      325.85     17.03 o 
  10   5  13      139.20      168.69     14.63 o 
  11   5  13       23.41       25.83     10.73 o 
  12   5  13      242.78      240.58     19.15 o 
  13   5  13       87.40       59.87     16.51 o 
  14   5  13       37.28       32.84     18.77 o 
 -13   6  13       12.69       -4.09     11.90 o 
 -12   6  13        1.74        2.50     10.90 o 
 -11   6  13       44.08       29.95     12.90 o 
 -10   6  13       39.57       28.56     10.11 o 
  -9   6  13      291.66      298.33     14.77 o 
  -8   6  13      180.35      182.26     12.05 o 
  -7   6  13      100.34      100.77     11.05 o 
  -6   6  13      300.01      322.56     14.95 o 
  -5   6  13     1649.75     1656.10     28.83 o 
  -4   6  13      243.78      249.16     11.57 o 
  -3   6  13     1381.93     1368.69     25.59 o 
  -2   6  13      220.54      208.49     10.66 o 
  -1   6  13       51.11       51.99      6.32 o 
   0   6  13      178.35      185.33      9.43 o 
   1   6  13       38.83       41.87      6.04 o 
   2   6  13      250.57      246.31     11.15 o 
   3   6  13     1341.16     1355.15     23.58 o 
   4   6  13      199.24      204.14     10.11 o 
   5   6  13     1744.60     1761.59     30.06 o 
   6   6  13      305.36      287.06     13.47 o 
   7   6  13       53.83       52.75      8.62 o 
   8   6  13      205.06      216.66     13.92 o 
   9   6  13      237.04      251.19     15.09 o 
  10   6  13       46.42       54.01     10.68 o 
  11   6  13       67.50       66.85     12.51 o 
  12   6  13        1.66       -2.18     11.82 o 
  13   6  13       14.73        6.14     12.94 o 
 -13   7  13       11.98      -11.34     13.69 o 
 -12   7  13      308.60      325.91     24.08 o 
 -11   7  13      240.20      276.50     29.32 o 
 -10   7  13       83.46       71.12     13.19 o 
  -9   7  13      223.24      267.07     17.43 o 
  -8   7  13       10.93        1.11      8.80 o 
  -7   7  13       33.85       36.61      8.86 o 
  -6   7  13      224.83      206.70     14.62 o 
  -5   7  13       84.14       73.97      8.57 o 
  -4   7  13      298.76      304.61     12.81 o 
  -3   7  13       77.42       68.65      8.14 o 
  -2   7  13     2218.89     2257.11     35.23 o 
  -1   7  13      140.77      143.23      8.59 o 
   0   7  13     1723.33     1704.86     29.08 o 
   1   7  13      127.47      132.67      8.40 o 
   2   7  13     2160.36     2258.05     34.36 o 
   3   7  13       83.44       75.78      7.45 o 
   4   7  13      248.69      246.33     11.48 o 
   5   7  13       73.28       51.26      8.22 o 
   6   7  13      224.51      207.68     12.04 o 
   7   7  13       31.17       17.24      7.65 o 
   8   7  13       15.31       11.14      8.74 o 
   9   7  13      242.37      223.29     15.08 o 
  10   7  13      115.10      139.89     13.94 o 
  11   7  13      220.66      209.94     17.46 o 
  12   7  13      348.14      376.36     22.05 o 
  13   7  13       11.42       20.21     14.36 o 
 -13   8  13       18.97       29.27     19.53 o 
 -12   8  13        7.81        0.47     16.85 o 
 -11   8  13       79.38       65.23     22.70 o 
 -10   8  13       29.41       46.05     12.72 o 
  -9   8  13      257.35      253.11     20.34 o 
  -8   8  13       97.70       85.15     11.24 o 
  -7   8  13       17.04       23.68      8.39 o 
  -6   8  13       51.38       58.47      8.67 o 
  -5   8  13     1243.23     1297.03     29.67 o 
  -4   8  13      814.05      840.89     21.21 o 
  -3   8  13     1070.44     1035.54     25.14 o 
  -2   8  13       37.15       33.30      7.06 o 
  -1   8  13      174.43      174.42      9.90 o 
   0   8  13      420.17      434.10     13.75 o 
   1   8  13      195.51      168.98     10.20 o 
   2   8  13       50.18       47.66      6.95 o 
   3   8  13     1069.46     1046.20     23.54 o 
   4   8  13      799.77      829.28     19.95 o 
   5   8  13     1273.54     1334.03     28.07 o 
   6   8  13       55.30       59.41      8.85 o 
   7   8  13       31.82       33.53      8.54 o 
   8   8  13       98.15       92.86     10.93 o 
   9   8  13      274.71      299.92     19.35 o 
  10   8  13       28.95       37.74     12.38 o 
  11   8  13       81.57       72.25     13.14 o 
  12   8  13        5.76       -0.23     12.35 o 
  13   8  13       15.98       10.44     14.86 o 
 -12   9  13       69.97       39.30     33.99 o 
 -11   9  13      116.69      137.58     26.04 o 
 -10   9  13       76.19       90.03     21.40 o 
  -9   9  13      167.42      197.52     15.00 o 
  -8   9  13        0.32        0.34      8.88 o 
  -7   9  13        5.72        4.71      7.97 o 
  -6   9  13      103.53       94.74      9.99 o 
  -5   9  13       39.68       40.36      8.49 o 
  -4   9  13      123.61      112.48      9.70 o 
  -3   9  13      117.98      116.30      9.54 o 
  -2   9  13     1813.27     1849.22     35.66 o 
  -1   9  13       29.92       23.15      7.75 o 
   0   9  13     1414.61     1366.41     28.92 o 
   1   9  13       34.43       31.03      7.52 o 
   2   9  13     1859.03     1906.51     33.30 o 
   3   9  13      113.02       94.32      8.46 o 
   4   9  13       98.65       88.37      8.12 o 
   5   9  13       34.92       26.49      7.76 o 
   6   9  13       98.81       96.48      9.76 o 
   7   9  13        3.72       -7.20      7.20 o 
   8   9  13        1.50       -3.74      8.20 o 
   9   9  13      190.30      180.24     14.74 o 
  10   9  13       59.03       58.88     12.43 o 
  11   9  13      120.73      121.38     18.77 o 
  12   9  13       55.46       62.44     14.96 o 
 -12  10  13       18.15        5.14     20.05 o 
 -11  10  13      182.45      178.98     27.38 o 
 -10  10  13       78.28       78.15     21.43 o 
  -9  10  13      162.29      167.05     22.06 o 
  -8  10  13       66.61       35.88     15.25 o 
  -7  10  13        4.72       -1.25      7.96 o 
  -6  10  13       57.04       58.92     10.00 o 
  -5  10  13      928.12      958.06     24.55 o 
  -4  10  13      295.70      303.14     14.75 o 
  -3  10  13      993.26     1014.13     27.97 o 
  -2  10  13       15.52       13.43      7.41 o 
  -1  10  13      120.40      120.45     10.52 o 
   0  10  13      139.68      121.25      9.85 o 
   1  10  13      141.84      159.77     19.69 o 
   2  10  13       27.98       22.13      7.79 o 
   3  10  13      930.76      931.02     21.94 o 
   4  10  13      319.25      297.80     12.76 o 
   5  10  13      839.38      866.17     22.24 o 
   6  10  13       54.44       42.94      8.40 o 
   7  10  13       26.90       19.50      8.09 o 
   8  10  13       70.43       70.04     10.31 o 
   9  10  13      200.41      192.61     14.38 o 
  10  10  13       74.63       78.28     13.08 o 
  11  10  13      168.86      173.31     16.34 o 
  12  10  13       18.00       -1.36     13.08 o 
 -12  11  13      151.60      141.92     28.35 o 
 -11  11  13       61.06       53.78     22.57 o 
 -10  11  13       48.85       68.15     20.09 o 
  -9  11  13       62.46       65.10     18.24 o 
  -8  11  13       25.45        8.20     13.54 o 
  -7  11  13       20.36      -12.00     12.00 o 
  -6  11  13       30.48       26.88     11.97 o 
  -5  11  13      185.47      157.86     14.04 o 
  -4  11  13       75.28       75.41     11.24 o 
  -3  11  13      263.67      253.25     13.64 o 
  -2  11  13     1127.97     1110.37     26.37 o 
  -1  11  13      382.19      419.57     16.97 o 
   0  11  13      207.64      194.01     12.29 o 
   1  11  13      434.44      438.15     17.35 o 
   2  11  13     1211.34     1178.25     32.86 o 
   3  11  13      275.79      289.17     14.36 o 
   4  11  13       80.64       79.90     12.43 o 
   5  11  13      192.16      187.86     11.51 o 
   6  11  13       30.55       31.12      8.21 o 
   7  11  13       26.05       20.87      8.33 o 
   8  11  13       22.27        8.24      8.75 o 
   9  11  13       63.55       49.61     10.43 o 
  10  11  13       44.09       45.21     11.97 o 
  11  11  13       46.85       18.88     13.21 o 
  12  11  13      123.84      148.14     18.46 o 
 -11  12  13       84.70      100.93     26.76 o 
 -10  12  13       35.40       32.07     18.10 o 
  -9  12  13      127.65      125.33     21.38 o 
  -8  12  13       79.24       46.90     17.33 o 
  -7  12  13       15.21       26.96     12.12 o 
  -6  12  13      290.30      298.08     19.52 o 
  -5  12  13      527.96      523.82     24.09 o 
  -4  12  13       36.34       19.79     10.27 o 
  -3  12  13      367.19      349.59     18.22 o 
  -2  12  13      133.57      129.73     12.30 o 
  -1  12  13       56.86       41.00      8.53 o 
   0  12  13       55.08       54.77      8.57 o 
   1  12  13       67.39       61.81      8.40 o 
   2  12  13      133.62      142.37     12.72 o 
   3  12  13      363.26      360.56     15.39 o 
   4  12  13       17.41       20.10      8.53 o 
   5  12  13      499.23      526.87     20.81 o 
   6  12  13      257.01      239.56     15.73 o 
   7  12  13       31.97       25.56      9.88 o 
   8  12  13       89.98       65.89     11.86 o 
   9  12  13      147.09      144.12     14.71 o 
  10  12  13       35.65       12.30     11.65 o 
  11  12  13       78.48       67.34     24.40 o 
 -10  13  13        0.77      -15.41     15.41 o 
  -9  13  13      144.78      149.10     23.36 o 
  -8  13  13       20.12       29.44     15.77 o 
  -7  13  13       77.19       95.90     16.81 o 
  -6  13  13       43.12       42.02     12.54 o 
  -5  13  13      250.85      243.60     21.65 o 
  -4  13  13       12.98        0.82      9.84 o 
  -3  13  13      188.92      181.82     15.96 o 
  -2  13  13       85.44       76.47     15.91 o 
  -1  13  13      372.02      386.76     24.67 o 
   0  13  13      130.18      125.10     10.86 o 
   1  13  13      493.36      498.49     18.25 o 
   2  13  13       83.59       80.51     10.92 o 
   3  13  13      227.47      224.84     15.09 o 
   4  13  13        6.20        1.43      8.19 o 
   5  13  13      236.09      207.01     14.76 o 
   6  13  13       50.78       46.65     10.32 o 
   7  13  13       87.92      110.15     13.12 o 
   8  13  13       17.58        8.45     10.53 o 
   9  13  13      144.35      142.90     14.69 o 
  10  13  13        2.51       -1.63     12.43 o 
 -10  14  13       52.65       37.83     38.49 o 
  -9  14  13       51.77       73.88     20.03 o 
  -8  14  13      397.84      407.61     31.21 o 
  -7  14  13        5.08       10.49     13.27 o 
  -6  14  13      240.57      242.02     19.46 o 
  -5  14  13       26.30        7.84     11.18 o 
  -4  14  13       44.61       50.21     12.34 o 
  -3  14  13       70.37       62.91     12.31 o 
  -2  14  13      144.40      138.95     13.92 o 
  -1  14  13      181.58      165.62     15.63 o 
   0  14  13       59.71       64.71     11.83 o 
   1  14  13      166.94      185.97     18.22 o 
   2  14  13      160.79      166.86     13.79 o 
   3  14  13       87.26       84.77     11.19 o 
   4  14  13       67.57       73.66     10.60 o 
   5  14  13       32.21       32.33     10.39 o 
   6  14  13      239.21      245.02     17.41 o 
   7  14  13        6.82       16.09      9.49 o 
   8  14  13      433.09      437.64     22.34 o 
   9  14  13       50.76       26.34     14.03 o 
  10  14  13       56.39       42.81     15.94 o 
  -9  15  13      119.71      119.33     25.24 o 
  -8  15  13       75.15       50.06     18.40 o 
  -7  15  13       15.60       34.22     13.58 o 
  -6  15  13       33.52       31.83     13.17 o 
  -5  15  13      188.80      205.92     20.23 o 
  -4  15  13       18.28        8.87     11.16 o 
  -3  15  13       60.60       66.22     15.39 o 
  -2  15  13       13.60        9.47     10.21 o 
  -1  15  13      388.83      428.84     27.92 o 
   0  15  13        6.01       10.47     11.42 o 
   1  15  13      414.91      408.03     25.80 o 
   2  15  13       14.42       10.98     10.63 o 
   3  15  13       64.78       82.21     13.46 o 
   4  15  13       22.45       19.26     11.02 o 
   5  15  13      175.89      141.26     13.32 o 
   6  15  13       35.77       20.67     10.49 o 
   7  15  13       18.63       28.05     10.36 o 
   8  15  13       72.26       85.39     15.55 o 
   9  15  13      123.24      109.58     23.02 o 
  -8  16  13      242.18      225.91     29.51 o 
  -7  16  13       26.09       27.81     15.43 o 
  -6  16  13      301.83      369.75     23.38 o 
  -5  16  13        8.72        7.80     11.82 o 
  -4  16  13       18.83       13.98     11.45 o 
  -3  16  13       19.95        6.81     11.12 o 
  -2  16  13       41.97       39.77     15.03 o 
  -1  16  13      212.91      236.58     21.14 o 
   0  16  13        1.93        9.63     12.41 o 
   1  16  13      221.53      240.61     20.10 o 
   2  16  13       43.42       51.86     12.37 o 
   3  16  13       22.06       12.87     10.84 o 
   4  16  13       34.68       40.57     11.94 o 
   5  16  13        6.81        7.24     18.75 o 
   6  16  13      303.60      293.36     20.68 o 
   7  16  13       27.21       55.45     12.96 o 
   8  16  13      248.19      263.77     23.17 o 
  -7  17  13       20.23       29.12     17.42 o 
  -6  17  13       57.67       81.69     16.90 o 
  -5  17  13      142.70      162.20     17.83 o 
  -4  17  13       22.21       18.62     12.35 o 
  -3  17  13       27.17       24.94     12.05 o 
  -2  17  13        9.79       15.15     13.02 o 
  -1  17  13       74.27       54.32     15.03 o 
   0  17  13       28.74       50.77     14.13 o 
   1  17  13       95.56       79.30     14.79 o 
   2  17  13       10.04       16.92     14.48 o 
   3  17  13       17.87       13.74     14.50 o 
   4  17  13       24.25        0.84     27.96 o 
   5  17  13      150.57      144.99     20.50 o 
   6  17  13       57.27       61.26     15.04 o 
   7  17  13       20.55       32.20     16.84 o 
  -5  18  13       48.93       41.52     15.45 o 
  -4  18  13       25.89       36.64     14.32 o 
  -3  18  13       38.50       37.03     16.29 o 
  -2  18  13       48.19       47.19     16.34 o 
  -1  18  13       71.08       95.58     16.83 o 
   0  18  13      110.73      125.43     17.49 o 
   1  18  13       78.81       80.73     20.53 o 
   2  18  13       41.79       57.58     23.65 o 
   3  18  13       32.48       22.48     13.98 o 
   4  18  13       39.67       63.12     15.68 o 
   5  18  13       49.18       31.92     14.32 o 
  -2  19  13       27.14       23.96     16.07 o 
  -1  19  13       77.55       74.69     18.26 o 
   0  19  13       31.54       31.03     22.35 o 
   1  19  13       77.58       72.08     17.85 o 
   2  19  13       18.43       26.22     14.43 o 
   0   0  14      477.94      468.99     18.95 o 
   1   0  14        4.54       -1.65      4.84 o 
   2   0  14       94.00      100.94      7.66 o 
   3   0  14      115.88      107.14      8.28 o 
   4   0  14        5.84        1.27      5.03 o 
   5   0  14       31.40       35.16      6.50 o 
   6   0  14      111.45      107.36      8.96 o 
   7   0  14       23.68       11.76      7.46 o 
   8   0  14       37.38       25.27      8.24 o 
   9   0  14      373.43      375.60     17.76 o 
  10   0  14       18.89       26.79      9.90 o 
  11   0  14       29.74       20.63     11.38 o 
  12   0  14      243.75      203.02     21.63 o 
  13   0  14       80.68       46.68     17.72 o 
  14   0  14      368.55      445.89     40.56 o 
 -14   1  14       18.19       12.45     18.57 o 
 -13   1  14       30.48       16.28     15.57 o 
 -12   1  14       24.83       14.55     13.86 o 
 -11   1  14       71.27       90.52     13.96 o 
 -10   1  14      241.52      255.60     17.10 o 
  -9   1  14      237.49      250.96     14.94 o 
  -8   1  14       44.70       47.88      8.86 o 
  -7   1  14     1000.45      985.19     23.65 o 
  -6   1  14       62.90       65.88      8.57 o 
  -5   1  14      378.65      389.19     14.16 o 
  -4   1  14      412.61      413.72     13.94 o 
  -3   1  14      148.16      125.95      9.20 o 
  -2   1  14       44.96       41.55      6.57 o 
  -1   1  14      198.10      205.13     11.17 o 
   0   1  14      917.36      935.69     18.25 o 
   1   1  14      163.12      173.75      9.58 o 
   2   1  14       53.22       53.36      6.60 o 
   3   1  14      147.68      147.30      9.28 o 
   4   1  14      402.21      411.00     13.36 o 
   5   1  14      409.43      429.68     14.82 o 
   6   1  14       56.28       51.34      8.20 o 
   7   1  14      980.50      928.12     23.42 o 
   8   1  14       55.86       66.40     10.32 o 
   9   1  14      193.76      191.67     14.31 o 
  10   1  14      249.97      269.37     16.70 o 
  11   1  14       74.52       86.82     14.55 o 
  12   1  14       31.05       49.51     14.24 o 
  13   1  14       32.71       13.87     15.05 o 
  14   1  14       16.65       20.33     18.18 o 
 -14   2  14      174.90      179.48     26.14 o 
 -13   2  14      178.32      208.65     23.31 o 
 -12   2  14      137.67      132.17     15.94 o 
 -11   2  14       79.74       60.57     12.85 o 
 -10   2  14       61.10       57.07     10.71 o 
  -9   2  14      249.59      254.00     14.07 o 
  -8   2  14       71.40       50.36      8.74 o 
  -7   2  14       25.37       27.90      7.75 o 
  -6   2  14      113.46       86.42      9.11 o 
  -5   2  14      173.28      181.67     10.53 o 
  -4   2  14      129.08      130.38      9.01 o 
  -3   2  14      196.48      192.61     10.51 o 
  -2   2  14     1023.20     1048.86     18.62 o 
  -1   2  14      217.33      222.64      9.63 o 
   0   2  14     4202.38     4137.17     51.53 o 
   1   2  14      155.09      150.38      8.67 o 
   2   2  14      892.05      915.57     19.23 o 
   3   2  14      160.56      153.03      9.50 o 
   4   2  14      110.68      105.14      8.63 o 
   5   2  14      208.06      211.16     11.72 o 
   6   2  14      128.32      118.20     10.26 o 
   7   2  14       25.23       30.68      8.35 o 
   8   2  14       56.07       33.05      8.53 o 
   9   2  14      222.08      211.95     13.93 o 
  10   2  14       82.57       79.90     14.45 o 
  11   2  14       79.21       74.74     14.66 o 
  12   2  14      160.95      142.58     17.82 o 
  13   2  14      189.89      196.07     22.82 o 
  14   2  14      176.74      169.91     25.17 o 
 -13   3  14       50.64       30.70     16.55 o 
 -12   3  14       10.14      -10.86     10.86 o 
 -11   3  14      213.31      174.19     15.61 o 
 -10   3  14      168.22      181.81     14.61 o 
  -9   3  14      548.98      542.79     18.83 o 
  -8   3  14      127.72      142.79     11.25 o 
  -7   3  14      605.73      586.30     18.15 o 
  -6   3  14      476.30      492.09     15.56 o 
  -5   3  14      514.61      493.90     15.34 o 
  -4   3  14      531.52      541.20     15.09 o 
  -3   3  14      344.20      327.41     11.97 o 
  -2   3  14      473.43      438.72     12.91 o 
  -1   3  14      146.71      144.08      8.72 o 
   0   3  14      159.10      138.99      8.55 o 
   1   3  14      150.30      158.99      8.96 o 
   2   3  14      417.30      430.55     13.31 o 
   3   3  14      367.18      374.71     13.40 o 
   4   3  14      476.05      487.91     15.27 o 
   5   3  14      487.80      491.27     16.61 o 
   6   3  14      469.92      476.81     16.89 o 
   7   3  14      604.62      595.36     19.16 o 
   8   3  14      119.23      122.01     11.42 o 
   9   3  14      521.01      527.01     25.10 o 
  10   3  14      160.40      168.76     14.37 o 
  11   3  14      241.37      223.25     19.21 o 
  12   3  14        9.38       14.20     13.50 o 
  13   3  14       58.51       50.27     16.02 o 
 -13   4  14       95.41       60.41     16.63 o 
 -12   4  14      108.30       98.40     15.24 o 
 -11   4  14      151.14      174.03     17.48 o 
 -10   4  14       74.21       91.08     12.45 o 
  -9   4  14       24.26        0.35      7.82 o 
  -8   4  14      126.16      117.69     10.52 o 
  -7   4  14      111.62       92.85      9.47 o 
  -6   4  14      256.10      236.98     11.96 o 
  -5   4  14      543.98      541.51     15.42 o 
  -4   4  14      448.90      456.23     13.72 o 
  -3   4  14      836.68      859.38     18.70 o 
  -2   4  14     1005.13     1038.14     19.22 o 
  -1   4  14     1316.22     1314.22     23.92 o 
   0   4  14     2388.25     2355.36     35.72 o 
   1   4  14     1151.97     1127.63     21.90 o 
   2   4  14      868.23      837.01     18.84 o 
   3   4  14      772.79      832.18     19.45 o 
   4   4  14      453.56      446.90     14.13 o 
   5   4  14      610.15      579.68     17.73 o 
   6   4  14      282.40      276.12     13.63 o 
   7   4  14      112.76      115.20     10.85 o 
   8   4  14      109.82      104.46     11.71 o 
   9   4  14       13.86       18.45      9.43 o 
  10   4  14       95.20       92.06     12.69 o 
  11   4  14      166.75      197.71     19.25 o 
  12   4  14      117.18      120.55     17.68 o 
  13   4  14      100.94      116.93     18.79 o 
 -13   5  14        6.93       20.36     14.20 o 
 -12   5  14       67.85       37.85     13.65 o 
 -11   5  14       21.21       15.95     12.49 o 
 -10   5  14      297.77      286.78     19.01 o 
  -9   5  14       88.13       89.24     11.13 o 
  -8   5  14      325.89      331.38     16.38 o 
  -7   5  14       58.60       41.65      8.19 o 
  -6   5  14      527.96      563.49     16.30 o 
  -5   5  14       79.64       83.48      8.60 o 
  -4   5  14     1572.76     1608.28     28.20 o 
  -3   5  14      991.24      982.19     21.58 o 
  -2   5  14      291.38      279.42     11.88 o 
  -1   5  14      771.86      733.75     16.92 o 
   0   5  14        5.27        4.56      5.58 o 
   1   5  14      763.19      719.50     16.98 o 
   2   5  14      244.87      246.53     11.25 o 
   3   5  14      920.46      894.79     20.30 o 
   4   5  14     1588.68     1594.96     27.30 o 
   5   5  14       57.04       44.85      7.73 o 
   6   5  14      531.73      522.07     17.85 o 
   7   5  14       60.61       44.50      9.21 o 
   8   5  14      295.33      298.92     17.92 o 
   9   5  14       75.25       61.97     10.88 o 
  10   5  14      305.78      296.53     17.18 o 
  11   5  14       34.65       42.28     12.70 o 
  12   5  14       77.74       64.26     16.15 o 
  13   5  14        8.34       21.33     16.45 o 
 -13   6  14      136.77      106.04     18.69 o 
 -12   6  14        8.26       -1.09     13.07 o 
 -11   6  14      422.49      465.62     24.22 o 
 -10   6  14       35.24       14.23      7.71 o 
  -9   6  14       28.15       48.31     11.19 o 
  -8   6  14      133.80      158.07     14.27 o 
  -7   6  14       61.81       67.68      9.94 o 
  -6   6  14      160.65      135.46     11.97 o 
  -5   6  14      256.18      248.87     13.00 o 
  -4   6  14      379.47      372.82     14.35 o 
  -3   6  14     1644.87     1705.47     29.86 o 
  -2   6  14      464.06      433.58     14.49 o 
  -1   6  14      528.89      526.74     14.69 o 
   0   6  14       65.24       62.67      7.25 o 
   1   6  14      424.40      444.76     13.69 o 
   2   6  14      429.03      398.76     13.74 o 
   3   6  14     1531.69     1546.14     28.12 o 
   4   6  14      394.34      407.96     13.69 o 
   5   6  14      291.78      283.40     13.87 o 
   6   6  14      172.45      157.64     11.49 o 
   7   6  14       64.61       57.45      9.71 o 
   8   6  14      115.29      128.97     12.52 o 
   9   6  14       46.09       37.23     10.43 o 
  10   6  14       27.43       17.00     10.09 o 
  11   6  14      444.33      507.91     24.05 o 
  12   6  14       11.99       -0.91     12.60 o 
  13   6  14      146.78      162.44     24.80 o 
 -13   7  14       51.38       41.35     17.94 o 
 -12   7  14       10.91       -4.12     11.73 o 
 -11   7  14       54.42       45.14     14.60 o 
 -10   7  14      265.49      240.41     19.60 o 
  -9   7  14       15.93       -0.05     10.47 o 
  -8   7  14      124.09      115.61     12.77 o 
  -7   7  14       11.76        0.68      8.23 o 
  -6   7  14       95.05       96.23     10.85 o 
  -5   7  14      182.58      186.31     13.04 o 
  -4   7  14     1317.12     1348.53     29.19 o 
  -3   7  14      126.31      156.38     10.84 o 
  -2   7  14      188.36      179.48     10.25 o 
  -1   7  14     1074.80     1100.83     21.69 o 
   0   7  14        0.42       -5.52      5.60 o 
   1   7  14     1061.65     1063.96     21.70 o 
   2   7  14      174.57      171.15     10.38 o 
   3   7  14      107.80      120.82      9.65 o 
   4   7  14     1357.73     1376.84     27.08 o 
   5   7  14      167.03      165.06     11.15 o 
   6   7  14      109.65      106.79     10.82 o 
   7   7  14        9.99       10.71      8.61 o 
   8   7  14      107.46       99.32     12.25 o 
   9   7  14       14.43       -7.19      9.00 o 
  10   7  14      272.08      266.46     18.26 o 
  11   7  14       63.33       50.67     13.33 o 
  12   7  14        9.11       -6.03     13.62 o 
  13   7  14       45.39       25.79     16.89 o 
 -12   8  14       29.80       62.97     19.59 o 
 -11   8  14      224.09      274.03     32.03 o 
 -10   8  14      100.56       93.18     15.98 o 
  -9   8  14       51.75       60.92     12.05 o 
  -8   8  14       13.11        4.07      9.02 o 
  -7   8  14       57.35       30.72      9.30 o 
  -6   8  14      197.21      200.98     13.80 o 
  -5   8  14      140.19      165.85     17.84 o 
  -4   8  14       55.02       67.91      9.54 o 
  -3   8  14     1726.98     1786.04     39.99 o 
  -2   8  14       96.53       93.59      9.54 o 
  -1   8  14      317.58      301.33     17.28 o 
   0   8  14      129.09      140.09      8.96 o 
   1   8  14      298.69      301.49     12.31 o 
   2   8  14       88.68       79.96      9.05 o 
   3   8  14     1708.56     1691.55     32.58 o 
   4   8  14       46.63       53.80      8.16 o 
   5   8  14      157.28      143.40     10.50 o 
   6   8  14      192.63      178.34     13.56 o 
   7   8  14       54.65       43.30      9.35 o 
   8   8  14        8.21       -7.72      8.86 o 
   9   8  14       44.76       37.08     11.34 o 
  10   8  14      106.42      129.61     14.74 o 
  11   8  14      223.85      244.92     18.71 o 
  12   8  14       30.80       30.66     14.81 o 
 -12   9  14       40.60       16.22     22.65 o 
 -11   9  14       95.33       45.90     20.68 o 
 -10   9  14      566.39      602.17     40.92 o 
  -9   9  14       28.56       27.88     13.05 o 
  -8   9  14      200.69      179.72     14.75 o 
  -7   9  14       15.94       15.00      8.79 o 
  -6   9  14       81.11       78.72     12.11 o 
  -5   9  14       50.41       54.90      9.63 o 
  -4   9  14      888.89      878.19     24.47 o 
  -3   9  14      184.67      186.02     12.47 o 
  -2   9  14       13.72        1.38      7.65 o 
  -1   9  14      926.90      945.23     25.76 o 
   0   9  14       79.50       77.57      9.04 o 
   1   9  14      909.94      946.61     24.54 o 
   2   9  14       12.95       19.72      7.18 o 
   3   9  14      203.99      203.08     11.69 o 
   4   9  14      865.88      868.39     21.49 o 
   5   9  14       60.73       49.02      8.44 o 
   6   9  14       55.13       42.54      9.03 o 
   7   9  14       17.21       10.97      8.46 o 
   8   9  14      233.09      202.86     14.36 o 
   9   9  14       23.72       22.37     10.75 o 
  10   9  14      588.77      619.40     30.91 o 
  11   9  14       92.61       73.04     14.62 o 
  12   9  14       30.11       20.73     14.74 o 
 -11  10  14      192.71      207.84     29.38 o 
 -10  10  14       66.34       68.24     21.86 o 
  -9  10  14       45.94       17.14     19.77 o 
  -8  10  14       90.29       72.58     17.32 o 
  -7  10  14       92.42       72.71     13.70 o 
  -6  10  14       12.29       20.57      9.31 o 
  -5  10  14       96.08       92.21     11.39 o 
  -4  10  14      209.06      178.14     12.97 o 
  -3  10  14     1229.37     1231.64     36.07 o 
  -2  10  14      387.28      421.81     17.99 o 
  -1  10  14      324.36      321.50     16.04 o 
   0  10  14       49.40       31.94      9.07 o 
   1  10  14      390.19      356.59     16.94 o 
   2  10  14      412.52      417.33     17.86 o 
   3  10  14     1301.91     1313.73     31.43 o 
   4  10  14      190.73      192.46     12.03 o 
   5  10  14       93.74       96.50     10.44 o 
   6  10  14       14.08       16.35      8.11 o 
   7  10  14       96.77       79.22     10.51 o 
   8  10  14      101.47       86.49     12.16 o 
   9  10  14       54.31       54.25     11.69 o 
  10  10  14       77.24       74.78     13.41 o 
  11  10  14      169.31      116.73     16.99 o 
 -11  11  14       51.88       23.85     28.66 o 
 -10  11  14      163.22      181.86     27.81 o 
  -9  11  14       63.28       56.25     19.25 o 
  -8  11  14      107.12       92.51     18.70 o 
  -7  11  14        4.21        4.76     13.40 o 
  -6  11  14      183.31      184.17     18.26 o 
  -5  11  14       63.85       69.27     12.58 o 
  -4  11  14      472.76      485.35     25.98 o 
  -3  11  14      121.62      135.54     11.97 o 
  -2  11  14       37.39       46.24      9.07 o 
  -1  11  14      206.21      197.11     13.61 o 
   0  11  14      118.49      121.24     11.41 o 
   1  11  14      209.09      205.44     18.91 o 
   2  11  14       53.89       51.05      9.55 o 
   3  11  14      146.20      165.21     13.07 o 
   4  11  14      455.76      462.26     18.31 o 
   5  11  14       53.07       43.97     10.48 o 
   6  11  14      182.89      173.96     11.77 o 
   7  11  14        0.86        0.47      8.08 o 
   8  11  14      143.06      156.63     13.28 o 
   9  11  14       76.99       60.67     11.48 o 
  10  11  14      173.89      174.08     16.17 o 
  11  11  14       43.51       41.54     14.39 o 
 -10  12  14      116.03       92.05     22.75 o 
  -9  12  14       42.24       35.23     17.58 o 
  -8  12  14       35.49       38.52     16.60 o 
  -7  12  14       38.52       40.64     15.87 o 
  -6  12  14       67.47       48.98     14.04 o 
  -5  12  14       35.37       17.88     11.73 o 
  -4  12  14      320.09      308.78     19.98 o 
  -3  12  14      204.39      226.50     16.23 o 
  -2  12  14      776.95      780.18     32.90 o 
  -1  12  14       44.58       31.12      8.87 o 
   0  12  14       24.99       31.21      8.57 o 
   1  12  14       54.63       39.26      8.55 o 
   2  12  14      879.68      911.12     25.44 o 
   3  12  14      226.35      220.83     14.38 o 
   4  12  14      300.78      286.26     18.86 o 
   5  12  14       27.34       22.05      9.76 o 
   6  12  14       60.56       66.74     11.93 o 
   7  12  14       39.78       43.52     11.84 o 
   8  12  14       39.79       48.51     11.75 o 
   9  12  14       53.44       28.98     12.06 o 
  10  12  14      112.91       94.02     20.93 o 
 -10  13  14       91.23       98.03     24.16 o 
  -9  13  14       81.89      101.55     22.50 o 
  -8  13  14      124.31      132.80     22.16 o 
  -7  13  14      172.90      175.72     19.70 o 
  -6  13  14      152.07      137.91     18.24 o
[truncated: 104,502 more chars]
